# Supplementary material for: Socioeconomic inequalities in early adulthood disrupt the immune transcriptomic landscape via upstream regulators
Source: Sci Rep. 2024 Jan 13;14:1255. doi: 10.1038/s41598-024-51517-6 (PMC10787749; doi:10.1038/s41598-024-51517-6)
Supplement: Supplementary file 1 — Supplementary Information 1. [file 41598_2024_51517_MOESM1_ESM.xlsx]

## Sheet: Sheet 1
SUPPORTING INFORMATION FOR Socioeconomic inequalities in early adulthood disrupt the immune transcriptomic landscape via upstream regulators Sudharshan Ravi, Michael J. Shanahan, Brandt Levitt, Kathleen Mullan Harris, Steven W. Cole
Supplementary Dataset S1: SES - DEG enriched reactome pathways.
Regulation	ReactomeID	Pathway	ParentNode	Adj.P.Val	CramerV	Genes
Upregulated	R-HSA-76002	Platelet activation, signaling and aggregation	Hemostasis	9.728 x 10^(-4)	5.401 x 10^(-2)	AAMP,ACTN1,AKT1,ARRB1,CFL1,GNAI2,GP9,LAMP2,MAGED2,PDPK1,PECAM1,PF4,PFN1,PLEK,PRKCB,PSAP,RAC2,RHOB,SYK,TLN1,WDR1
Upregulated	R-HSA-76005	Response to elevated platelet cytosolic Ca2+	Hemostasis	1.843 x 10^(-2)	4.518 x 10^(-2)	ACTN1,CFL1,LAMP2,MAGED2,PECAM1,PF4,PFN1,PLEK,PRKCB,PSAP,TLN1,WDR1
Upregulated	R-HSA-114608	Platelet degranulation	Hemostasis	3.107 x 10^(-2)	4.135 x 10^(-2)	ACTN1,CFL1,LAMP2,MAGED2,PECAM1,PF4,PFN1,PLEK,PSAP,TLN1,WDR1
Upregulated	R-HSA-6798695	Neutrophil degranulation	Immune System	1.947 x 10^(-5)	6.403 x 10^(-2)	ACLY,ADA2,ADGRE3,ADGRE5,ARHGAP45,C5AR1,CD53,CDA,CHI3L1,CNN2,CPPED1,CXCR2,FGL2,FTL,GAA,HLA-A,HLA-B,HLA-C,HSPA1A,HVCN1,IGF2R,ITGAX,LAMP2,LPCAT1,PECAM1,PLAUR,PRDX6,PSAP,PTAFR,RAB37,RAB3D,RAB4B,SLC44A2,TNFRSF1B,UNC13D
Upregulated	R-HSA-198933	Immunoregulatory interactions between a Lymphoid and a non-Lymphoid cell	Immune System	7.310 x 10^(-4)	6.099 x 10^(-2)	CD1D,CD247,FCGR3A,HCST,HLA-A,HLA-B,HLA-C,HLA-E,HLA-F,KIR3DL1,KLRD1,KLRF1,LILRA2,PILRA,SLAMF7
Upregulated	R-HSA-1236977	Endosomal/Vacuolar pathway	Immune System	9.728 x 10^(-4)	8.633 x 10^(-2)	HLA-A,HLA-B,HLA-C,HLA-E,HLA-F
Upregulated	R-HSA-877300	Interferon gamma signaling	Immune System	3.910 x 10^(-3)	5.490 x 10^(-2)	HLA-A,HLA-B,HLA-C,HLA-DPA1,HLA-DPB1,HLA-DRB1,HLA-E,HLA-F,IRF1,JAK1,PTAFR
Upregulated	R-HSA-983170	Antigen Presentation: Folding, assembly and peptide loading of class I MHC	Immune System	1.158 x 10^(-2)	5.929 x 10^(-2)	HLA-A,HLA-B,HLA-C,HLA-E,HLA-F,TAP2
Upregulated	R-HSA-2029482	Regulation of actin dynamics for phagocytic cup formation	Immune System	1.843 x 10^(-2)	5.014 x 10^(-2)	CD247,CFL1,FCGR3A,MYO9B,NF2,PAK1,SYK,WAS
Upregulated	R-HSA-202433	Generation of second messenger molecules	Immune System	1.963 x 10^(-2)	5.344 x 10^(-2)	CD247,HLA-DPA1,HLA-DPB1,HLA-DRB1,PAK1,WAS
Upregulated	R-HSA-1236975	Antigen processing-Cross presentation	Immune System	2.951 x 10^(-2)	4.349 x 10^(-2)	HLA-A,HLA-B,HLA-C,HLA-E,HLA-F,MRC2,PSME1,PSME3,PSMF1,TAP2
Upregulated	R-HSA-388841	Costimulation by the CD28 family	Immune System	2.951 x 10^(-2)	4.566 x 10^(-2)	AKT1,CD247,HLA-DPA1,HLA-DPB1,HLA-DRB1,PAK1,PDPK1,PRR5
Upregulated	R-HSA-1236974	ER-Phagosome pathway	Immune System	3.107 x 10^(-2)	4.299 x 10^(-2)	HLA-A,HLA-B,HLA-C,HLA-E,HLA-F,PSME1,PSME3,PSMF1,TAP2
Upregulated	R-HSA-909733	Interferon alpha/beta signaling	Immune System	3.107 x 10^(-2)	4.415 x 10^(-2)	HLA-A,HLA-B,HLA-C,HLA-E,HLA-F,IRF1,ISG20,JAK1
Downregulated	R-HSA-9613829	Chaperone Mediated Autophagy	Autophagy	2.260 x 10^(-2)	4.773 x 10^(-2)	EEF1A1,HDAC6,HSP90AA1,RPS27A
Downregulated	R-HSA-9633012	Response of EIF2AK4 (GCN2) to amino acid deficiency	Cellular responses to external stimuli	3.977 x 10^(-72)	3.690 x 10^(-1)	ATF4,RPL11,RPL13,RPL13A,RPL14,RPL15,RPL21,RPL23,RPL24,RPL26,RPL27,RPL27A,RPL3,RPL30,RPL31,RPL32,RPL34,RPL35,RPL35A,RPL36,RPL36AL,RPL37,RPL37A,RPL39,RPL4,RPL41,RPL5,RPL6,RPL7,RPL8,RPL9,RPLP0,RPLP1,RPS10,RPS11,RPS12,RPS13,RPS14,RPS15A,RPS16,RPS17,RPS18,RPS19,RPS20,RPS21,RPS24,RPS25,RPS27,RPS27A,RPS27L,RPS29,RPS3,RPS3A,RPS4X,RPS5,RPS6,RPS7,RPS8,RPS9,RPSA
Downregulated	R-HSA-9711097	Cellular response to starvation	Cellular responses to external stimuli	1.625 x 10^(-57)	2.911 x 10^(-1)	ATF4,RPL11,RPL13,RPL13A,RPL14,RPL15,RPL21,RPL23,RPL24,RPL26,RPL27,RPL27A,RPL3,RPL30,RPL31,RPL32,RPL34,RPL35,RPL35A,RPL36,RPL36AL,RPL37,RPL37A,RPL39,RPL4,RPL41,RPL5,RPL6,RPL7,RPL8,RPL9,RPLP0,RPLP1,RPS10,RPS11,RPS12,RPS13,RPS14,RPS15A,RPS16,RPS17,RPS18,RPS19,RPS20,RPS21,RPS24,RPS25,RPS27,RPS27A,RPS27L,RPS29,RPS3,RPS3A,RPS4X,RPS5,RPS6,RPS7,RPS8,RPS9,RPSA
Downregulated	R-HSA-3371511	HSF1 activation	Cellular responses to external stimuli	3.207 x 10^(-2)	5.036 x 10^(-2)	EEF1A1,HDAC6,HSP90AA1
Downregulated	R-HSA-9010553	Regulation of expression of SLITs and ROBOs	Developmental Biology	1.245 x 10^(-60)	2.963 x 10^(-1)	ELOB,MAGOH,PSMB1,PSMB7,RBX1,RPL11,RPL13,RPL13A,RPL14,RPL15,RPL21,RPL23,RPL24,RPL26,RPL27,RPL27A,RPL3,RPL30,RPL31,RPL32,RPL34,RPL35,RPL35A,RPL36,RPL36AL,RPL37,RPL37A,RPL39,RPL4,RPL41,RPL5,RPL6,RPL7,RPL8,RPL9,RPLP0,RPLP1,RPS10,RPS11,RPS12,RPS13,RPS14,RPS15A,RPS16,RPS17,RPS18,RPS19,RPS20,RPS21,RPS24,RPS25,RPS27,RPS27A,RPS27L,RPS29,RPS3,RPS3A,RPS4X,RPS5,RPS6,RPS7,RPS8,RPS9,RPSA
Downregulated	R-HSA-376176	Signaling by ROBO receptors	Developmental Biology	6.868 x 10^(-53)	2.583 x 10^(-1)	ELOB,MAGOH,PSMB1,PSMB7,RBX1,RPL11,RPL13,RPL13A,RPL14,RPL15,RPL21,RPL23,RPL24,RPL26,RPL27,RPL27A,RPL3,RPL30,RPL31,RPL32,RPL34,RPL35,RPL35A,RPL36,RPL36AL,RPL37,RPL37A,RPL39,RPL4,RPL41,RPL5,RPL6,RPL7,RPL8,RPL9,RPLP0,RPLP1,RPS10,RPS11,RPS12,RPS13,RPS14,RPS15A,RPS16,RPS17,RPS18,RPS19,RPS20,RPS21,RPS24,RPS25,RPS27,RPS27A,RPS27L,RPS29,RPS3,RPS3A,RPS4X,RPS5,RPS6,RPS7,RPS8,RPS9,RPSA
Downregulated	R-HSA-192823	Viral mRNA Translation	Disease	9.638 x 10^(-75)	3.879 x 10^(-1)	RPL11,RPL13,RPL13A,RPL14,RPL15,RPL21,RPL23,RPL24,RPL26,RPL27,RPL27A,RPL3,RPL30,RPL31,RPL32,RPL34,RPL35,RPL35A,RPL36,RPL36AL,RPL37,RPL37A,RPL39,RPL4,RPL41,RPL5,RPL6,RPL7,RPL8,RPL9,RPLP0,RPLP1,RPS10,RPS11,RPS12,RPS13,RPS14,RPS15A,RPS16,RPS17,RPS18,RPS19,RPS20,RPS21,RPS24,RPS25,RPS27,RPS27A,RPS27L,RPS29,RPS3,RPS3A,RPS4X,RPS5,RPS6,RPS7,RPS8,RPS9,RPSA
Downregulated	R-HSA-168273	Influenza Viral RNA Transcription and Replication	Disease	3.975 x 10^(-62)	3.153 x 10^(-1)	HSP90AA1,RPL11,RPL13,RPL13A,RPL14,RPL15,RPL21,RPL23,RPL24,RPL26,RPL27,RPL27A,RPL3,RPL30,RPL31,RPL32,RPL34,RPL35,RPL35A,RPL36,RPL36AL,RPL37,RPL37A,RPL39,RPL4,RPL41,RPL5,RPL6,RPL7,RPL8,RPL9,RPLP0,RPLP1,RPS10,RPS11,RPS12,RPS13,RPS14,RPS15A,RPS16,RPS17,RPS18,RPS19,RPS20,RPS21,RPS24,RPS25,RPS27,RPS27A,RPS27L,RPS29,RPS3,RPS3A,RPS4X,RPS5,RPS6,RPS7,RPS8,RPS9,RPSA
Downregulated	R-HSA-168255	Influenza Infection	Disease	4.841 x 10^(-59)	2.963 x 10^(-1)	HSP90AA1,KPNA4,RPL11,RPL13,RPL13A,RPL14,RPL15,RPL21,RPL23,RPL24,RPL26,RPL27,RPL27A,RPL3,RPL30,RPL31,RPL32,RPL34,RPL35,RPL35A,RPL36,RPL36AL,RPL37,RPL37A,RPL39,RPL4,RPL41,RPL5,RPL6,RPL7,RPL8,RPL9,RPLP0,RPLP1,RPS10,RPS11,RPS12,RPS13,RPS14,RPS15A,RPS16,RPS17,RPS18,RPS19,RPS20,RPS21,RPS24,RPS25,RPS27,RPS27A,RPS27L,RPS29,RPS3,RPS3A,RPS4X,RPS5,RPS6,RPS7,RPS8,RPS9,RPSA
Downregulated	R-HSA-9678108	SARS-CoV-1 Infection	Disease	1.608 x 10^(-18)	1.397 x 10^(-1)	EEF1A1,RPS10,RPS11,RPS12,RPS13,RPS14,RPS15A,RPS16,RPS17,RPS18,RPS19,RPS20,RPS21,RPS24,RPS25,RPS27,RPS27A,RPS27L,RPS29,RPS3,RPS3A,RPS4X,RPS5,RPS6,RPS7,RPS8,RPS9,RPSA,TRIM25
Downregulated	R-HSA-9694516	SARS-CoV-2 Infection	Disease	3.556 x 10^(-15)	1.096 x 10^(-1)	B2M,FURIN,HSP90AA1,MGAT4A,RPS10,RPS11,RPS12,RPS13,RPS14,RPS15A,RPS16,RPS17,RPS18,RPS19,RPS20,RPS21,RPS24,RPS25,RPS27,RPS27A,RPS27L,RPS29,RPS3,RPS3A,RPS4X,RPS5,RPS6,RPS7,RPS8,RPS9,RPSA,SNRPD2,SNRPE,SNRPG,SRPK1,TRIM25
Downregulated	R-HSA-9679506	SARS-CoV Infections	Disease	3.615 x 10^(-12)	9.157 x 10^(-2)	B2M,EEF1A1,FURIN,HSP90AA1,MGAT4A,RBX1,RPS10,RPS11,RPS12,RPS13,RPS14,RPS15A,RPS16,RPS17,RPS18,RPS19,RPS20,RPS21,RPS24,RPS25,RPS27,RPS27A,RPS27L,RPS29,RPS3,RPS3A,RPS4X,RPS5,RPS6,RPS7,RPS8,RPS9,RPSA,SNRPD2,SNRPE,SNRPG,SRPK1,TRIM25
Downregulated	R-HSA-5260271	Diseases of Immune System	Disease	1.270 x 10^(-3)	6.087 x 10^(-2)	CD36,LY96,S100A8,S100A9,TLR10,TLR5
Downregulated	R-HSA-5602358	Diseases associated with the TLR signaling cascade	Disease	1.270 x 10^(-3)	6.087 x 10^(-2)	CD36,LY96,S100A8,S100A9,TLR10,TLR5
Downregulated	R-HSA-5602498	MyD88 deficiency (TLR2/4)	Disease	9.053 x 10^(-3)	5.607 x 10^(-2)	CD36,LY96,S100A8,S100A9
Downregulated	R-HSA-5603041	IRAK4 deficiency (TLR2/4)	Disease	1.076 x 10^(-2)	5.414 x 10^(-2)	CD36,LY96,S100A8,S100A9
Downregulated	R-HSA-6798695	Neutrophil degranulation	Immune System	3.575 x 10^(-4)	4.753 x 10^(-2)	B2M,CD177,CD36,CD44,CD59,EEF1A1,FUCA1,GMFG,HSP90AA1,LCN2,LTF,MAPK14,MCEMP1,PSMB1,PSMB7,PTPRC,PYGL,RNASE2,S100A12,S100A8,S100A9,SERPINB1,SLC2A3,SLPI,SRP14,SVIP,VAMP8
Downregulated	R-HSA-1236975	Antigen processing-Cross presentation	Immune System	2.857 x 10^(-3)	4.763 x 10^(-2)	B2M,CD36,FCGR1A,LY96,PSMB1,PSMB7,RPS27A,S100A8,S100A9,VAMP8
Downregulated	R-HSA-1236974	ER-Phagosome pathway	Immune System	4.140 x 10^(-3)	4.697 x 10^(-2)	B2M,CD36,LY96,PSMB1,PSMB7,RPS27A,S100A8,S100A9,VAMP8
Downregulated	R-HSA-168898	Toll-like Receptor Cascades	Immune System	8.843 x 10^(-3)	4.053 x 10^(-2)	BIRC2,BIRC3,CD36,LY96,MAP3K1,MAPK14,RPS27A,S100A12,S100A8,S100A9,TLR10,TLR5
Downregulated	R-HSA-5676594	TNF receptor superfamily (TNFSF) members mediating non-canonical NF-kB pathway	Immune System	1.076 x 10^(-2)	5.414 x 10^(-2)	BIRC2,BIRC3,LTB,TNFSF13B
Downregulated	R-HSA-5686938	Regulation of TLR by endogenous ligand	Immune System	1.918 x 10^(-2)	4.917 x 10^(-2)	CD36,LY96,S100A8,S100A9
Downregulated	R-HSA-168638	NOD1/2 Signaling Pathway	Immune System	2.269 x 10^(-2)	4.374 x 10^(-2)	BIRC2,BIRC3,CYLD,MAPK14,RPS27A
Downregulated	R-HSA-168643	Nucleotide-binding domain, leucine rich repeat containing receptor (NLR) signaling pathways	Immune System	2.805 x 10^(-2)	3.987 x 10^(-2)	BIRC2,BIRC3,CYLD,MAPK14,RPS27A,TXN
Downregulated	R-HSA-166016	Toll Like Receptor 4 (TLR4) Cascade	Immune System	2.867 x 10^(-2)	3.546 x 10^(-2)	BIRC2,BIRC3,CD36,LY96,MAP3K1,MAPK14,RPS27A,S100A12,S100A8,S100A9
Downregulated	R-HSA-937041	IKK complex recruitment mediated by RIP1	Immune System	3.238 x 10^(-2)	4.390 x 10^(-2)	BIRC2,BIRC3,LY96,RPS27A
Downregulated	R-HSA-5668541	TNFR2 non-canonical NF-kB pathway	Immune System	3.238 x 10^(-2)	3.603 x 10^(-2)	BIRC2,BIRC3,EDA,LTB,PSMB1,PSMB7,RPS27A,TNFSF13B
Downregulated	R-HSA-2408557	Selenocysteine synthesis	Metabolism	3.394 x 10^(-73)	3.789 x 10^(-1)	RPL11,RPL13,RPL13A,RPL14,RPL15,RPL21,RPL23,RPL24,RPL26,RPL27,RPL27A,RPL3,RPL30,RPL31,RPL32,RPL34,RPL35,RPL35A,RPL36,RPL36AL,RPL37,RPL37A,RPL39,RPL4,RPL41,RPL5,RPL6,RPL7,RPL8,RPL9,RPLP0,RPLP1,RPS10,RPS11,RPS12,RPS13,RPS14,RPS15A,RPS16,RPS17,RPS18,RPS19,RPS20,RPS21,RPS24,RPS25,RPS27,RPS27A,RPS27L,RPS29,RPS3,RPS3A,RPS4X,RPS5,RPS6,RPS7,RPS8,RPS9,RPSA
Downregulated	R-HSA-2408522	Selenoamino acid metabolism	Metabolism	2.036 x 10^(-68)	3.452 x 10^(-1)	DARS1,RARS1,RPL11,RPL13,RPL13A,RPL14,RPL15,RPL21,RPL23,RPL24,RPL26,RPL27,RPL27A,RPL3,RPL30,RPL31,RPL32,RPL34,RPL35,RPL35A,RPL36,RPL36AL,RPL37,RPL37A,RPL39,RPL4,RPL41,RPL5,RPL6,RPL7,RPL8,RPL9,RPLP0,RPLP1,RPS10,RPS11,RPS12,RPS13,RPS14,RPS15A,RPS16,RPS17,RPS18,RPS19,RPS20,RPS21,RPS24,RPS25,RPS27,RPS27A,RPS27L,RPS29,RPS3,RPS3A,RPS4X,RPS5,RPS6,RPS7,RPS8,RPS9,RPSA
Downregulated	R-HSA-71291	Metabolism of amino acids and derivatives	Metabolism	3.639 x 10^(-37)	1.866 x 10^(-1)	BHMT2,DARS1,PSMB1,PSMB7,RARS1,RPL11,RPL13,RPL13A,RPL14,RPL15,RPL21,RPL23,RPL24,RPL26,RPL27,RPL27A,RPL3,RPL30,RPL31,RPL32,RPL34,RPL35,RPL35A,RPL36,RPL36AL,RPL37,RPL37A,RPL39,RPL4,RPL41,RPL5,RPL6,RPL7,RPL8,RPL9,RPLP0,RPLP1,RPS10,RPS11,RPS12,RPS13,RPS14,RPS15A,RPS16,RPS17,RPS18,RPS19,RPS20,RPS21,RPS24,RPS25,RPS27,RPS27A,RPS27L,RPS29,RPS3,RPS3A,RPS4X,RPS5,RPS6,RPS7,RPS8,RPS9,RPSA
Downregulated	R-HSA-163200	Respiratory electron transport, ATP synthesis by chemiosmotic coupling, and heat production by uncoupling proteins.	Metabolism	7.432 x 10^(-4)	5.190 x 10^(-2)	ATP5F1E,ATP5ME,ATP5MG,ATP5PF,ATP5PO,COX7C,NDUFA6,NDUFB2,NDUFS3,UQCR11,UQCRB,UQCRQ
Downregulated	R-HSA-163210	Formation of ATP by chemiosmotic coupling	Metabolism	8.749 x 10^(-4)	6.924 x 10^(-2)	ATP5F1E,ATP5ME,ATP5MG,ATP5PF,ATP5PO
Downregulated	R-HSA-1428517	The citric acid (TCA) cycle and respiratory electron transport	Metabolism	1.338 x 10^(-2)	3.828 x 10^(-2)	ATP5F1E,ATP5ME,ATP5MG,ATP5PF,ATP5PO,COX7C,NDUFA6,NDUFB2,NDUFS3,UQCR11,UQCRB,UQCRQ
Downregulated	R-HSA-156842	Eukaryotic Translation Elongation	Metabolism of proteins	1.537 x 10^(-78)	3.989 x 10^(-1)	EEF1A1,EEF1B2,EEF1D,RPL11,RPL13,RPL13A,RPL14,RPL15,RPL21,RPL23,RPL24,RPL26,RPL27,RPL27A,RPL3,RPL30,RPL31,RPL32,RPL34,RPL35,RPL35A,RPL36,RPL36AL,RPL37,RPL37A,RPL39,RPL4,RPL41,RPL5,RPL6,RPL7,RPL8,RPL9,RPLP0,RPLP1,RPS10,RPS11,RPS12,RPS13,RPS14,RPS15A,RPS16,RPS17,RPS18,RPS19,RPS20,RPS21,RPS24,RPS25,RPS27,RPS27A,RPS27L,RPS29,RPS3,RPS3A,RPS4X,RPS5,RPS6,RPS7,RPS8,RPS9,RPSA
Downregulated	R-HSA-156902	Peptide chain elongation	Metabolism of proteins	1.299 x 10^(-76)	3.947 x 10^(-1)	EEF1A1,RPL11,RPL13,RPL13A,RPL14,RPL15,RPL21,RPL23,RPL24,RPL26,RPL27,RPL27A,RPL3,RPL30,RPL31,RPL32,RPL34,RPL35,RPL35A,RPL36,RPL36AL,RPL37,RPL37A,RPL39,RPL4,RPL41,RPL5,RPL6,RPL7,RPL8,RPL9,RPLP0,RPLP1,RPS10,RPS11,RPS12,RPS13,RPS14,RPS15A,RPS16,RPS17,RPS18,RPS19,RPS20,RPS21,RPS24,RPS25,RPS27,RPS27A,RPS27L,RPS29,RPS3,RPS3A,RPS4X,RPS5,RPS6,RPS7,RPS8,RPS9,RPSA
Downregulated	R-HSA-72764	Eukaryotic Translation Termination	Metabolism of proteins	3.394 x 10^(-73)	3.789 x 10^(-1)	RPL11,RPL13,RPL13A,RPL14,RPL15,RPL21,RPL23,RPL24,RPL26,RPL27,RPL27A,RPL3,RPL30,RPL31,RPL32,RPL34,RPL35,RPL35A,RPL36,RPL36AL,RPL37,RPL37A,RPL39,RPL4,RPL41,RPL5,RPL6,RPL7,RPL8,RPL9,RPLP0,RPLP1,RPS10,RPS11,RPS12,RPS13,RPS14,RPS15A,RPS16,RPS17,RPS18,RPS19,RPS20,RPS21,RPS24,RPS25,RPS27,RPS27A,RPS27L,RPS29,RPS3,RPS3A,RPS4X,RPS5,RPS6,RPS7,RPS8,RPS9,RPSA
Downregulated	R-HSA-72689	Formation of a pool of free 40S subunits	Metabolism of proteins	3.977 x 10^(-72)	3.690 x 10^(-1)	EIF3J,RPL11,RPL13,RPL13A,RPL14,RPL15,RPL21,RPL23,RPL24,RPL26,RPL27,RPL27A,RPL3,RPL30,RPL31,RPL32,RPL34,RPL35,RPL35A,RPL36,RPL36AL,RPL37,RPL37A,RPL39,RPL4,RPL41,RPL5,RPL6,RPL7,RPL8,RPL9,RPLP0,RPLP1,RPS10,RPS11,RPS12,RPS13,RPS14,RPS15A,RPS16,RPS17,RPS18,RPS19,RPS20,RPS21,RPS24,RPS25,RPS27,RPS27A,RPS27L,RPS29,RPS3,RPS3A,RPS4X,RPS5,RPS6,RPS7,RPS8,RPS9,RPSA
Downregulated	R-HSA-156827	L13a-mediated translational silencing of Ceruloplasmin expression	Metabolism of proteins	9.797 x 10^(-69)	3.507 x 10^(-1)	EIF3J,RPL11,RPL13,RPL13A,RPL14,RPL15,RPL21,RPL23,RPL24,RPL26,RPL27,RPL27A,RPL3,RPL30,RPL31,RPL32,RPL34,RPL35,RPL35A,RPL36,RPL36AL,RPL37,RPL37A,RPL39,RPL4,RPL41,RPL5,RPL6,RPL7,RPL8,RPL9,RPLP0,RPLP1,RPS10,RPS11,RPS12,RPS13,RPS14,RPS15A,RPS16,RPS17,RPS18,RPS19,RPS20,RPS21,RPS24,RPS25,RPS27,RPS27A,RPS27L,RPS29,RPS3,RPS3A,RPS4X,RPS5,RPS6,RPS7,RPS8,RPS9,RPSA
Downregulated	R-HSA-1799339	SRP-dependent cotranslational protein targeting to membrane	Metabolism of proteins	1.755 x 10^(-68)	3.490 x 10^(-1)	RPL11,RPL13,RPL13A,RPL14,RPL15,RPL21,RPL23,RPL24,RPL26,RPL27,RPL27A,RPL3,RPL30,RPL31,RPL32,RPL34,RPL35,RPL35A,RPL36,RPL36AL,RPL37,RPL37A,RPL39,RPL4,RPL41,RPL5,RPL6,RPL7,RPL8,RPL9,RPLP0,RPLP1,RPS10,RPS11,RPS12,RPS13,RPS14,RPS15A,RPS16,RPS17,RPS18,RPS19,RPS20,RPS21,RPS24,RPS25,RPS27,RPS27A,RPS27L,RPS29,RPS3,RPS3A,RPS4X,RPS5,RPS6,RPS7,RPS8,RPS9,RPSA,SRP14
Downregulated	R-HSA-72706	GTP hydrolysis and joining of the 60S ribosomal subunit	Metabolism of proteins	1.755 x 10^(-68)	3.490 x 10^(-1)	EIF3J,RPL11,RPL13,RPL13A,RPL14,RPL15,RPL21,RPL23,RPL24,RPL26,RPL27,RPL27A,RPL3,RPL30,RPL31,RPL32,RPL34,RPL35,RPL35A,RPL36,RPL36AL,RPL37,RPL37A,RPL39,RPL4,RPL41,RPL5,RPL6,RPL7,RPL8,RPL9,RPLP0,RPLP1,RPS10,RPS11,RPS12,RPS13,RPS14,RPS15A,RPS16,RPS17,RPS18,RPS19,RPS20,RPS21,RPS24,RPS25,RPS27,RPS27A,RPS27L,RPS29,RPS3,RPS3A,RPS4X,RPS5,RPS6,RPS7,RPS8,RPS9,RPSA
Downregulated	R-HSA-72613	Eukaryotic Translation Initiation	Metabolism of proteins	2.071 x 10^(-66)	3.378 x 10^(-1)	EIF3J,RPL11,RPL13,RPL13A,RPL14,RPL15,RPL21,RPL23,RPL24,RPL26,RPL27,RPL27A,RPL3,RPL30,RPL31,RPL32,RPL34,RPL35,RPL35A,RPL36,RPL36AL,RPL37,RPL37A,RPL39,RPL4,RPL41,RPL5,RPL6,RPL7,RPL8,RPL9,RPLP0,RPLP1,RPS10,RPS11,RPS12,RPS13,RPS14,RPS15A,RPS16,RPS17,RPS18,RPS19,RPS20,RPS21,RPS24,RPS25,RPS27,RPS27A,RPS27L,RPS29,RPS3,RPS3A,RPS4X,RPS5,RPS6,RPS7,RPS8,RPS9,RPSA
Downregulated	R-HSA-72737	Cap-dependent Translation Initiation	Metabolism of proteins	2.071 x 10^(-66)	3.378 x 10^(-1)	EIF3J,RPL11,RPL13,RPL13A,RPL14,RPL15,RPL21,RPL23,RPL24,RPL26,RPL27,RPL27A,RPL3,RPL30,RPL31,RPL32,RPL34,RPL35,RPL35A,RPL36,RPL36AL,RPL37,RPL37A,RPL39,RPL4,RPL41,RPL5,RPL6,RPL7,RPL8,RPL9,RPLP0,RPLP1,RPS10,RPS11,RPS12,RPS13,RPS14,RPS15A,RPS16,RPS17,RPS18,RPS19,RPS20,RPS21,RPS24,RPS25,RPS27,RPS27A,RPS27L,RPS29,RPS3,RPS3A,RPS4X,RPS5,RPS6,RPS7,RPS8,RPS9,RPSA
Downregulated	R-HSA-72766	Translation	Metabolism of proteins	7.033 x 10^(-53)	2.446 x 10^(-1)	DARS1,EEF1A1,EEF1B2,EEF1D,EIF3J,MRPL1,MRPL11,MRPL13,MRPL27,RARS1,RPL11,RPL13,RPL13A,RPL14,RPL15,RPL21,RPL23,RPL24,RPL26,RPL27,RPL27A,RPL3,RPL30,RPL31,RPL32,RPL34,RPL35,RPL35A,RPL36,RPL36AL,RPL37,RPL37A,RPL39,RPL4,RPL41,RPL5,RPL6,RPL7,RPL8,RPL9,RPLP0,RPLP1,RPS10,RPS11,RPS12,RPS13,RPS14,RPS15A,RPS16,RPS17,RPS18,RPS19,RPS20,RPS21,RPS24,RPS25,RPS27,RPS27A,RPS27L,RPS29,RPS3,RPS3A,RPS4X,RPS5,RPS6,RPS7,…
Downregulated	R-HSA-72695	Formation of the ternary complex, and subsequently, the 43S complex	Metabolism of proteins	9.839 x 10^(-32)	2.409 x 10^(-1)	EIF3J,RPS10,RPS11,RPS12,RPS13,RPS14,RPS15A,RPS16,RPS17,RPS18,RPS19,RPS20,RPS21,RPS24,RPS25,RPS27,RPS27A,RPS27L,RPS29,RPS3,RPS3A,RPS4X,RPS5,RPS6,RPS7,RPS8,RPS9,RPSA
Downregulated	R-HSA-72649	Translation initiation complex formation	Metabolism of proteins	1.182 x 10^(-29)	2.247 x 10^(-1)	EIF3J,RPS10,RPS11,RPS12,RPS13,RPS14,RPS15A,RPS16,RPS17,RPS18,RPS19,RPS20,RPS21,RPS24,RPS25,RPS27,RPS27A,RPS27L,RPS29,RPS3,RPS3A,RPS4X,RPS5,RPS6,RPS7,RPS8,RPS9,RPSA
Downregulated	R-HSA-72702	Ribosomal scanning and start codon recognition	Metabolism of proteins	1.182 x 10^(-29)	2.247 x 10^(-1)	EIF3J,RPS10,RPS11,RPS12,RPS13,RPS14,RPS15A,RPS16,RPS17,RPS18,RPS19,RPS20,RPS21,RPS24,RPS25,RPS27,RPS27A,RPS27L,RPS29,RPS3,RPS3A,RPS4X,RPS5,RPS6,RPS7,RPS8,RPS9,RPSA
Downregulated	R-HSA-72662	Activation of the mRNA upon binding of the cap-binding complex and eIFs, and subsequent binding to 43S	Metabolism of proteins	2.137 x 10^(-29)	2.226 x 10^(-1)	EIF3J,RPS10,RPS11,RPS12,RPS13,RPS14,RPS15A,RPS16,RPS17,RPS18,RPS19,RPS20,RPS21,RPS24,RPS25,RPS27,RPS27A,RPS27L,RPS29,RPS3,RPS3A,RPS4X,RPS5,RPS6,RPS7,RPS8,RPS9,RPSA
Downregulated	R-HSA-975956	Nonsense Mediated Decay (NMD) independent of the Exon Junction Complex (EJC)	Metabolism of RNA	1.936 x 10^(-72)	3.746 x 10^(-1)	RPL11,RPL13,RPL13A,RPL14,RPL15,RPL21,RPL23,RPL24,RPL26,RPL27,RPL27A,RPL3,RPL30,RPL31,RPL32,RPL34,RPL35,RPL35A,RPL36,RPL36AL,RPL37,RPL37A,RPL39,RPL4,RPL41,RPL5,RPL6,RPL7,RPL8,RPL9,RPLP0,RPLP1,RPS10,RPS11,RPS12,RPS13,RPS14,RPS15A,RPS16,RPS17,RPS18,RPS19,RPS20,RPS21,RPS24,RPS25,RPS27,RPS27A,RPS27L,RPS29,RPS3,RPS3A,RPS4X,RPS5,RPS6,RPS7,RPS8,RPS9,RPSA
Downregulated	R-HSA-927802	Nonsense-Mediated Decay (NMD)	Metabolism of RNA	3.292 x 10^(-69)	3.501 x 10^(-1)	MAGOH,RPL11,RPL13,RPL13A,RPL14,RPL15,RPL21,RPL23,RPL24,RPL26,RPL27,RPL27A,RPL3,RPL30,RPL31,RPL32,RPL34,RPL35,RPL35A,RPL36,RPL36AL,RPL37,RPL37A,RPL39,RPL4,RPL41,RPL5,RPL6,RPL7,RPL8,RPL9,RPLP0,RPLP1,RPS10,RPS11,RPS12,RPS13,RPS14,RPS15A,RPS16,RPS17,RPS18,RPS19,RPS20,RPS21,RPS24,RPS25,RPS27,RPS27A,RPS27L,RPS29,RPS3,RPS3A,RPS4X,RPS5,RPS6,RPS7,RPS8,RPS9,RPSA,SMG1
Downregulated	R-HSA-975957	Nonsense Mediated Decay (NMD) enhanced by the Exon Junction Complex (EJC)	Metabolism of RNA	3.292 x 10^(-69)	3.501 x 10^(-1)	MAGOH,RPL11,RPL13,RPL13A,RPL14,RPL15,RPL21,RPL23,RPL24,RPL26,RPL27,RPL27A,RPL3,RPL30,RPL31,RPL32,RPL34,RPL35,RPL35A,RPL36,RPL36AL,RPL37,RPL37A,RPL39,RPL4,RPL41,RPL5,RPL6,RPL7,RPL8,RPL9,RPLP0,RPLP1,RPS10,RPS11,RPS12,RPS13,RPS14,RPS15A,RPS16,RPS17,RPS18,RPS19,RPS20,RPS21,RPS24,RPS25,RPS27,RPS27A,RPS27L,RPS29,RPS3,RPS3A,RPS4X,RPS5,RPS6,RPS7,RPS8,RPS9,RPSA,SMG1
Downregulated	R-HSA-6791226	Major pathway of rRNA processing in the nucleolus and cytosol	Metabolism of RNA	6.812 x 10^(-54)	2.701 x 10^(-1)	FBL,RIOK3,RPL11,RPL13,RPL13A,RPL14,RPL15,RPL21,RPL23,RPL24,RPL26,RPL27,RPL27A,RPL3,RPL30,RPL31,RPL32,RPL34,RPL35,RPL35A,RPL36,RPL36AL,RPL37,RPL37A,RPL39,RPL4,RPL41,RPL5,RPL6,RPL7,RPL8,RPL9,RPLP0,RPLP1,RPS10,RPS11,RPS12,RPS13,RPS14,RPS15A,RPS16,RPS17,RPS18,RPS19,RPS20,RPS21,RPS24,RPS25,RPS27,RPS27A,RPS27L,RPS29,RPS3,RPS3A,RPS4X,RPS5,RPS6,RPS7,RPS8,RPS9,RPSA
Downregulated	R-HSA-8868773	rRNA processing in the nucleus and cytosol	Metabolism of RNA	2.438 x 10^(-52)	2.621 x 10^(-1)	FBL,RIOK3,RPL11,RPL13,RPL13A,RPL14,RPL15,RPL21,RPL23,RPL24,RPL26,RPL27,RPL27A,RPL3,RPL30,RPL31,RPL32,RPL34,RPL35,RPL35A,RPL36,RPL36AL,RPL37,RPL37A,RPL39,RPL4,RPL41,RPL5,RPL6,RPL7,RPL8,RPL9,RPLP0,RPLP1,RPS10,RPS11,RPS12,RPS13,RPS14,RPS15A,RPS16,RPS17,RPS18,RPS19,RPS20,RPS21,RPS24,RPS25,RPS27,RPS27A,RPS27L,RPS29,RPS3,RPS3A,RPS4X,RPS5,RPS6,RPS7,RPS8,RPS9,RPSA
Downregulated	R-HSA-72312	rRNA processing	Metabolism of RNA	7.561 x 10^(-51)	2.547 x 10^(-1)	FBL,RIOK3,RPL11,RPL13,RPL13A,RPL14,RPL15,RPL21,RPL23,RPL24,RPL26,RPL27,RPL27A,RPL3,RPL30,RPL31,RPL32,RPL34,RPL35,RPL35A,RPL36,RPL36AL,RPL37,RPL37A,RPL39,RPL4,RPL41,RPL5,RPL6,RPL7,RPL8,RPL9,RPLP0,RPLP1,RPS10,RPS11,RPS12,RPS13,RPS14,RPS15A,RPS16,RPS17,RPS18,RPS19,RPS20,RPS21,RPS24,RPS25,RPS27,RPS27A,RPS27L,RPS29,RPS3,RPS3A,RPS4X,RPS5,RPS6,RPS7,RPS8,RPS9,RPSA
Downregulated	R-HSA-8949613	Cristae formation	Organelle biogenesis and maintenance	1.076 x 10^(-2)	4.936 x 10^(-2)	ATP5F1E,ATP5ME,ATP5MG,ATP5PF,ATP5PO
Downregulated	R-HSA-5213460	RIPK1-mediated regulated necrosis	Programmed Cell Death	8.580 x 10^(-3)	5.157 x 10^(-2)	BIRC2,BIRC3,HSP90AA1,RPS27A,TNFSF10
Downregulated	R-HSA-5675482	Regulation of necroptotic cell death	Programmed Cell Death	8.580 x 10^(-3)	5.157 x 10^(-2)	BIRC2,BIRC3,HSP90AA1,RPS27A,TNFSF10
Downregulated	R-HSA-5218859	Regulated Necrosis	Programmed Cell Death	2.805 x 10^(-2)	3.987 x 10^(-2)	BIRC2,BIRC3,CASP5,HSP90AA1,RPS27A,TNFSF10
Downregulated	R-HSA-5357801	Programmed Cell Death	Programmed Cell Death	4.478 x 10^(-2)	3.203 x 10^(-2)	BIRC2,BIRC3,CASP5,HMGB2,HSP90AA1,LMNB1,LY96,PSMB1,PSMB7,RPS27A,TFDP1,TNFSF10
Downregulated	R-HSA-5357905	Regulation of TNFR1 signaling	Signal Transduction	3.019 x 10^(-2)	4.138 x 10^(-2)	BIRC2,BIRC3,CYLD,OPTN,RPS27A
