# Supplementary material for: Socioeconomic inequalities in early adulthood disrupt the immune transcriptomic landscape via upstream regulators
Source: Sci Rep. 2024 Jan 13;14:1255. doi: 10.1038/s41598-024-51517-6 (PMC10787749; doi:10.1038/s41598-024-51517-6)
Supplement: Supplementary file 2 — Supplementary Information 2. [file 41598_2024_51517_MOESM2_ESM.xlsx]

## Sheet: Sheet 1
SUPPORTING INFORMATION FOR Socioeconomic inequalities in early adulthood disrupt the immune transcriptomic landscape via upstream regulators Sudharshan Ravi, Michael J. Shanahan, Brandt Levitt, Kathleen Mullan Harris, Steven W. Cole
Supplementary Dataset S2: Enriched reactome pathways for the genes in the WGCNA-identified clusters.
Cluster	ReactomeID	Pathway	ParentNode	Adj.P.Val	CramerV	Genes
0	R-HSA-379726	Mitochondrial tRNA aminoacylation	Metabolism of proteins	7.900 x 10^(-3)	5.217 x 10^(-2)	AARS2,DARS2,EARS2,GARS1,KARS1,LARS2,MARS2,NARS2,PARS2,QARS1,TARS2,WARS2,YARS2
1	R-HSA-9612973	Autophagy	Autophagy	3.603 x 10^(-2)	3.396 x 10^(-2)	ATG101,ATG4B,ATG4D,ATG7,ATG9B,CHMP2A,CHMP3,CHMP4A,CHMP6,DYNLL2,GABARAPL1,HDAC6,HSF1,HSP90AB1,LAMTOR2,LAMTOR4,MAP1LC3A,MLST8,MTMR14,MVB12A,MVB12B,PLIN2,PLIN3,PRKAB1,PRKAG1,RPTOR,SRC,TUBA1C,TUBA4A,TUBB4B,TUBB6,UBC,VCP,VPS37B
1	R-HSA-9683701	Translation of Structural Proteins	Disease	1.322 x 10^(-2)	4.386 x 10^(-2)	GANAB,GSK3A,MGAT1,MOGS,PARP10,PARP6,PRKCSH,ST3GAL1,ST3GAL4,ST6GALNAC2,UBC,UBE2I
1	R-HSA-9694635	Translation of Structural Proteins	Disease	1.730 x 10^(-2)	4.037 x 10^(-2)	DDOST,GANAB,GSK3A,MAN1B1,MGAT1,MGAT5,MOGS,PARP10,PARP6,PRKCSH,PRMT1,SRPK2,ST3GAL1,ST3GAL4,ST6GALNAC2,UBC,UBE2I,ZDHHC9
1	R-HSA-162906	HIV Infection	Disease	2.220 x 10^(-2)	3.644 x 10^(-2)	AP1B1,AP1M1,AP1S3,AP2A2,CDK9,CHMP2A,CHMP3,CHMP4A,CHMP6,CTDP1,HMGA1,LIG1,MVB12A,MVB12B,NELFA,NELFB,NUP188,NUP210,NUP85,NUP93,PACS1,POLR2A,POLR2D,POLR2E,POLR2G,POLR2I,POM121,PSMB1,PSMB5,PSMB7,PSMC3,PSMC5,PSMD11,PSMD13,PSMD2,PSMD3,PSMD4,PSMD8,PSMD9,RAE1,RANGAP1,SLC25A6,SUPT5H,TAF5,TAF6,UBC,VPS37B,VPS4A,XRCC6
1	R-HSA-3700989	Transcriptional Regulation by TP53	Gene expression (Transcription)	2.300 x 10^(-2)	3.553 x 10^(-2)	AGO1,AIFM2,AKT2,AURKB,BANP,BAX,BBC3,BRPF1,CASP2,CDK5,CDK9,CHD4,CNOT11,CNOT3,COX19,CTDP1,DDB2,GATAD2A,GATAD2B,GPI,HDAC1,HIPK2,ING5,JUN,KAT5,LAMTOR2,LAMTOR4,MAPK11,MBD3,MDM4,MLST8,MOV10,NDRG1,NELFA,NELFB,NOC2L,PCBP4,PIDD1,PIN1,PIP4P1,PLK3,PML,POLR2A,POLR2D,POLR2E,POLR2G,POLR2I,PPP1R13B,PPP2R1A,PRDX1,PRELID1,PRKAB1,PRKAG1,PRMT1,RABGGTA,RAD9A,RPTOR,SESN2,SUPT5H,SURF1,TACO1,TAF5,TAF6,TOP3A,TRIAP1,TTC5…
1	R-HSA-6804758	Regulation of TP53 Activity through Acetylation	Gene expression (Transcription)	3.860 x 10^(-2)	3.722 x 10^(-2)	AKT2,BRPF1,CHD4,GATAD2A,GATAD2B,HDAC1,ING5,MBD3,PIN1,PIP4P1,PML
1	R-HSA-168142	Toll Like Receptor 10 (TLR10) Cascade	Immune System	6.822 x 10^(-3)	4.510 x 10^(-2)	AGER,DUSP3,ELK1,IKBKB,IRAK1,JUN,LRRC14,MAPK11,MAPK3,MAPKAPK2,MAPKAPK3,NFKBIB,NKIRAS2,NLRC5,NLRX1,NOD1,PELI3,PPP2R1A,PPP2R5D,RELA,RPS6KA1,RPS6KA2,TAB1,TLR5,TNIP2,TRAF2,UBC,VRK3
1	R-HSA-168176	Toll Like Receptor 5 (TLR5) Cascade	Immune System	6.822 x 10^(-3)	4.510 x 10^(-2)	AGER,DUSP3,ELK1,IKBKB,IRAK1,JUN,LRRC14,MAPK11,MAPK3,MAPKAPK2,MAPKAPK3,NFKBIB,NKIRAS2,NLRC5,NLRX1,NOD1,PELI3,PPP2R1A,PPP2R5D,RELA,RPS6KA1,RPS6KA2,TAB1,TLR5,TNIP2,TRAF2,UBC,VRK3
1	R-HSA-975871	MyD88 cascade initiated on plasma membrane	Immune System	6.822 x 10^(-3)	4.510 x 10^(-2)	AGER,DUSP3,ELK1,IKBKB,IRAK1,JUN,LRRC14,MAPK11,MAPK3,MAPKAPK2,MAPKAPK3,NFKBIB,NKIRAS2,NLRC5,NLRX1,NOD1,PELI3,PPP2R1A,PPP2R5D,RELA,RPS6KA1,RPS6KA2,TAB1,TLR5,TNIP2,TRAF2,UBC,VRK3
1	R-HSA-168164	Toll Like Receptor 3 (TLR3) Cascade	Immune System	8.702 x 10^(-3)	4.327 x 10^(-2)	AGER,DUSP3,ELK1,IKBKB,IKBKE,IRAK1,JUN,LRRC14,MAPK11,MAPK3,MAPKAPK2,MAPKAPK3,NFKBIB,NKIRAS2,NLRC5,NLRX1,NOD1,PPP2R1A,PPP2R5D,RELA,RIPK3,RPS6KA1,RPS6KA2,TAB1,TICAM1,TNIP2,TRAF2,UBC,VRK3
1	R-HSA-975138	TRAF6 mediated induction of NFkB and MAP kinases upon TLR7/8 or 9 activation	Immune System	1.238 x 10^(-2)	4.158 x 10^(-2)	AGER,DUSP3,ELK1,IKBKB,IRAK1,JUN,LRRC14,MAPK11,MAPK3,MAPKAPK2,MAPKAPK3,NFKBIB,NKIRAS2,NLRC5,NLRX1,NOD1,PELI3,PPP2R1A,PPP2R5D,RELA,RPS6KA1,RPS6KA2,TAB1,TICAM1,TNIP2,TRAF2,UBC,VRK3
1	R-HSA-6798695	Neutrophil degranulation	Immune System	1.238 x 10^(-2)	3.830 x 10^(-2)	ACAA1,ACTR1B,AGPAT2,ALDH3B1,ALDOA,ALDOC,AP1M1,AP2A2,APEH,ARSA,ATAD3B,ATG7,ATP11A,ATP6V0A1,BRI3,BST2,CANT1,CAPN1,CD33,CD68,CEACAM1,CEACAM3,CFP,COMMD9,CTSA,CTSD,CTSZ,DBNL,DDOST,DGAT1,DNAJC5,DPP7,EEF2,FAF2,FOLR3,GAA,GALNS,GHDC,GLB1,GPI,GSDMD,GSTP1,HGSNAT,HMOX2,HSP90AB1,JUP,LAMTOR2,NAPRT,NBEAL2,OSCAR,P2RX1,PADI2,PDXK,PECAM1,PFKL,PGLYRP1,PLEKHO2,PSMB1,PSMB7,PSMC3,PSMD11,PSMD13,PSMD2,PSMD3,PTGES2,PYGB,…
1	R-HSA-975155	MyD88 dependent cascade initiated on endosome	Immune System	1.238 x 10^(-2)	4.102 x 10^(-2)	AGER,DUSP3,ELK1,IKBKB,IRAK1,JUN,LRRC14,MAPK11,MAPK3,MAPKAPK2,MAPKAPK3,NFKBIB,NKIRAS2,NLRC5,NLRX1,NOD1,PELI3,PPP2R1A,PPP2R5D,RELA,RPS6KA1,RPS6KA2,TAB1,TICAM1,TNIP2,TRAF2,UBC,VRK3
1	R-HSA-166166	MyD88-independent TLR4 cascade	Immune System	1.238 x 10^(-2)	4.052 x 10^(-2)	AGER,DUSP3,ELK1,IKBKB,IKBKE,IRAK1,JUN,LRRC14,MAPK11,MAPK3,MAPKAPK2,MAPKAPK3,NFKBIB,NKIRAS2,NLRC5,NLRX1,NOD1,PPP2R1A,PPP2R5D,RELA,RIPK3,RPS6KA1,RPS6KA2,TAB1,TICAM1,TNIP2,TRAF2,UBC,VRK3
1	R-HSA-937061	TRIF(TICAM1)-mediated TLR4 signaling	Immune System	1.238 x 10^(-2)	4.052 x 10^(-2)	AGER,DUSP3,ELK1,IKBKB,IKBKE,IRAK1,JUN,LRRC14,MAPK11,MAPK3,MAPKAPK2,MAPKAPK3,NFKBIB,NKIRAS2,NLRC5,NLRX1,NOD1,PPP2R1A,PPP2R5D,RELA,RIPK3,RPS6KA1,RPS6KA2,TAB1,TICAM1,TNIP2,TRAF2,UBC,VRK3
1	R-HSA-168181	Toll Like Receptor 7/8 (TLR7/8) Cascade	Immune System	1.238 x 10^(-2)	4.047 x 10^(-2)	AGER,DUSP3,ELK1,IKBKB,IRAK1,JUN,LRRC14,MAPK11,MAPK3,MAPKAPK2,MAPKAPK3,NFKBIB,NKIRAS2,NLRC5,NLRX1,NOD1,PELI3,PPP2R1A,PPP2R5D,RELA,RPS6KA1,RPS6KA2,TAB1,TICAM1,TNIP2,TRAF2,UBC,VRK3
1	R-HSA-168138	Toll Like Receptor 9 (TLR9) Cascade	Immune System	1.730 x 10^(-2)	3.884 x 10^(-2)	AGER,DUSP3,ELK1,IKBKB,IRAK1,JUN,LRRC14,MAPK11,MAPK3,MAPKAPK2,MAPKAPK3,NFKBIB,NKIRAS2,NLRC5,NLRX1,NOD1,PELI3,PPP2R1A,PPP2R5D,RELA,RPS6KA1,RPS6KA2,TAB1,TICAM1,TNIP2,TRAF2,UBC,VRK3
1	R-HSA-166058	MyD88:MAL(TIRAP) cascade initiated on plasma membrane	Immune System	2.655 x 10^(-2)	3.623 x 10^(-2)	AGER,DUSP3,ELK1,IKBKB,IRAK1,JUN,LRRC14,MAPK11,MAPK3,MAPKAPK2,MAPKAPK3,NFKBIB,NKIRAS2,NLRC5,NLRX1,NOD1,PELI3,PPP2R1A,PPP2R5D,RELA,RPS6KA1,RPS6KA2,SIGIRR,TAB1,TNIP2,TRAF2,UBC,VRK3
1	R-HSA-168188	Toll Like Receptor TLR6:TLR2 Cascade	Immune System	2.655 x 10^(-2)	3.623 x 10^(-2)	AGER,DUSP3,ELK1,IKBKB,IRAK1,JUN,LRRC14,MAPK11,MAPK3,MAPKAPK2,MAPKAPK3,NFKBIB,NKIRAS2,NLRC5,NLRX1,NOD1,PELI3,PPP2R1A,PPP2R5D,RELA,RPS6KA1,RPS6KA2,SIGIRR,TAB1,TNIP2,TRAF2,UBC,VRK3
1	R-HSA-1168372	Downstream signaling events of B Cell Receptor (BCR)	Immune System	3.425 x 10^(-2)	3.552 x 10^(-2)	CALM3,CARD11,HRAS,IKBKB,NFATC1,NFATC2,NFKBIB,NFKBIE,PSMB1,PSMB5,PSMB7,PSMC3,PSMC5,PSMD11,PSMD13,PSMD2,PSMD3,PSMD4,PSMD8,PSMD9,RELA,UBC
1	R-HSA-168179	Toll Like Receptor TLR1:TLR2 Cascade	Immune System	3.425 x 10^(-2)	3.473 x 10^(-2)	AGER,DUSP3,ELK1,IKBKB,IRAK1,JUN,LRRC14,MAPK11,MAPK3,MAPKAPK2,MAPKAPK3,NFKBIB,NKIRAS2,NLRC5,NLRX1,NOD1,PELI3,PPP2R1A,PPP2R5D,RELA,RPS6KA1,RPS6KA2,SIGIRR,TAB1,TNIP2,TRAF2,UBC,VRK3
1	R-HSA-181438	Toll Like Receptor 2 (TLR2) Cascade	Immune System	3.425 x 10^(-2)	3.473 x 10^(-2)	AGER,DUSP3,ELK1,IKBKB,IRAK1,JUN,LRRC14,MAPK11,MAPK3,MAPKAPK2,MAPKAPK3,NFKBIB,NKIRAS2,NLRC5,NLRX1,NOD1,PELI3,PPP2R1A,PPP2R5D,RELA,RPS6KA1,RPS6KA2,SIGIRR,TAB1,TNIP2,TRAF2,UBC,VRK3
1	R-HSA-5607764	CLEC7A (Dectin-1) signaling	Immune System	3.860 x 10^(-2)	3.416 x 10^(-2)	AHCYL1,CALM3,CARD11,CARD9,IKBKB,NFATC1,NFATC2,PSMB1,PSMB5,PSMB7,PSMC3,PSMC5,PSMD11,PSMD13,PSMD2,PSMD3,PSMD4,PSMD8,PSMD9,RELA,RELB,SRC,TAB1,UBC,UBE2M
1	R-HSA-450294	MAP kinase activation	Immune System	4.016 x 10^(-2)	3.488 x 10^(-2)	DUSP3,ELK1,IKBKB,IRAK1,JUN,MAPK11,MAPK3,MAPKAPK2,MAPKAPK3,NOD1,PPP2R1A,PPP2R5D,RPS6KA1,RPS6KA2,TAB1,TNIP2,UBC,VRK3
1	R-HSA-450282	MAPK targets/ Nuclear events mediated by MAP kinases	Immune System	4.532 x 10^(-2)	3.596 x 10^(-2)	DUSP3,ELK1,JUN,MAPK11,MAPK3,MAPKAPK2,PPP2R1A,PPP2R5D,RPS6KA1,RPS6KA2,VRK3
1	R-HSA-9020702	Interleukin-1 signaling	Immune System	4.760 x 10^(-2)	3.255 x 10^(-2)	AGER,IKBKB,IRAK1,LRRC14,NFKBIB,NKIRAS2,NLRC5,NLRX1,NOD1,PELI3,PSMB1,PSMB5,PSMB7,PSMC3,PSMC5,PSMD11,PSMD13,PSMD2,PSMD3,PSMD4,PSMD8,PSMD9,RELA,TAB1,TNIP2,TRAF2,UBC
1	R-HSA-71387	Metabolism of carbohydrates	Metabolism	2.615 x 10^(-2)	3.527 x 10^(-2)	ALDOA,ALDOC,B3GAT3,B4GALT2,B4GALT7,B4GAT1,CALM3,CHPF,CHPF2,CHST12,CHST13,DCXR,DSEL,ENO2,EXT2,FUT11,FUT7,G6PC3,GAA,GALK1,GALNS,GALT,GLB1,GLYCTK,GOT2,GPI,GYS1,HEXA,HGSNAT,MAN2C1,MDH2,NAGLU,NDST1,NUP188,NUP210,NUP85,NUP93,PCK2,PFKL,PHKA2,PHKG2,POM121,PPP2R1A,PPP2R5D,PRKACA,PYGB,PYGM,RAE1,SLC25A11,SLC37A2,SLC9A1,ST3GAL1,ST3GAL4,ST6GALNAC6,TKFC,TKT,TPI1,UBC,XYLT2
1	R-HSA-446203	Asparagine N-linked glycosylation	Metabolism of proteins	6.822 x 10^(-3)	4.612 x 10^(-2)	ACTR1A,AMDHD2,ARF3,ARFGAP1,ARFGAP2,ASGR1,B4GALT2,COG1,COG2,COG4,COG8,COPG2,CTSA,CTSZ,DCTN2,DCTN5,DDOST,DHDDS,DPAGT1,DYNLL2,ENGASE,FCSK,GANAB,GLB1,GMDS,GMPPA,GMPPB,GOLGA2,GOSR1,KDELR1,LMAN2,MAN1B1,MGAT1,MGAT5,MOGS,MPDU1,MPI,MVD,NEU3,NUDT14,PMM1,PREB,PRKCSH,SEC16A,SLC35C1,SPTAN1,ST3GAL1,ST3GAL4,ST6GALNAC2,ST6GALNAC6,STX5,TBC1D20,TMED9,TMEM115,TRAPPC2L,TRAPPC3,TRAPPC6A,TRAPPC9,TRIM13,TUBA1C,TUBA4A,T…
1	R-HSA-446219	Synthesis of substrates in N-glycan biosythesis	Metabolism of proteins	3.603 x 10^(-2)	3.562 x 10^(-2)	AMDHD2,CTSA,DHDDS,FCSK,GLB1,GMDS,GMPPA,GMPPB,MPI,MVD,NEU3,NUDT14,PMM1,SLC35C1,ST3GAL1,ST3GAL4,ST6GALNAC2,ST6GALNAC6
1	R-HSA-4755510	SUMOylation of immune response proteins	Metabolism of proteins	4.532 x 10^(-2)	3.947 x 10^(-2)	IKBKE,PIAS3,PIAS4,RELA,SUMO3,UBE2I
1	R-HSA-6807070	PTEN Regulation	Signal Transduction	6.822 x 10^(-3)	4.599 x 10^(-2)	AGO1,AKT2,CBX6,CHD4,EGR1,GATAD2A,GATAD2B,HDAC1,HDAC3,HDAC7,JUN,LAMTOR2,LAMTOR4,MAPK3,MBD3,MLST8,MOV10,PML,PSMB1,PSMB5,PSMB7,PSMC3,PSMC5,PSMD11,PSMD13,PSMD2,PSMD3,PSMD4,PSMD8,PSMD9,RPTOR,SCMH1,STUB1,TRIM27,UBC,USP7,WWP2
1	R-HSA-9006925	Intracellular signaling by second messengers	Signal Transduction	8.702 x 10^(-3)	4.140 x 10^(-2)	ADCY4,ADCY9,AGO1,AHCYL1,AKT2,BAD,CALM3,CAMKK1,CBX6,CHD4,EGR1,ERBB2,FLT3LG,FOXO1,GATAD2A,GATAD2B,GRK2,GSK3A,HDAC1,HDAC3,HDAC7,IER3,INSR,IRAK1,JUN,LAMTOR2,LAMTOR4,MAPK3,MBD3,MLST8,MOV10,PHLPP1,PIK3R3,PIP5K1A,PLCG1,PML,PPP2R1A,PPP2R5D,PRKACA,PRKAR1B,PRKAR2A,PRKCE,PSMB1,PSMB5,PSMB7,PSMC3,PSMC5,PSMD11,PSMD13,PSMD2,PSMD3,PSMD4,PSMD8,PSMD9,RPS6KB2,RPTOR,SCMH1,SRC,STUB1,TRIB3,TRIM27,UBC,USP7,VAV1,WWP2
1	R-HSA-1257604	PIP3 activates AKT signaling	Signal Transduction	2.739 x 10^(-2)	3.457 x 10^(-2)	AGO1,AKT2,BAD,CBX6,CHD4,EGR1,ERBB2,FLT3LG,FOXO1,GATAD2A,GATAD2B,GSK3A,HDAC1,HDAC3,HDAC7,IER3,INSR,IRAK1,JUN,LAMTOR2,LAMTOR4,MAPK3,MBD3,MLST8,MOV10,PHLPP1,PIK3R3,PIP5K1A,PML,PPP2R1A,PPP2R5D,PSMB1,PSMB5,PSMB7,PSMC3,PSMC5,PSMD11,PSMD13,PSMD2,PSMD3,PSMD4,PSMD8,PSMD9,RPS6KB2,RPTOR,SCMH1,SRC,STUB1,TRIB3,TRIM27,UBC,USP7,VAV1,WWP2
1	R-HSA-198753	ERK/MAPK targets	Signal Transduction	4.253 x 10^(-2)	3.756 x 10^(-2)	DUSP3,ELK1,MAPK11,MAPK3,PPP2R1A,PPP2R5D,RPS6KA1,RPS6KA2,VRK3
1	R-HSA-5358351	Signaling by Hedgehog	Signal Transduction	4.532 x 10^(-2)	3.244 x 10^(-2)	ADCY4,ADCY9,ARRB1,GRK2,IFT172,IQCE,MKS1,P4HB,PRKACA,PRKAR1B,PRKAR2A,PSMB1,PSMB5,PSMB7,PSMC3,PSMC5,PSMD11,PSMD13,PSMD2,PSMD3,PSMD4,PSMD8,PSMD9,SPOP,SUFU,TUBA1C,TUBA4A,TUBB4B,TUBB6,TULP3,UBC,ULK3,VCP
1	R-HSA-917729	Endosomal Sorting Complex Required For Transport (ESCRT)	Vesicle-mediated transport	2.655 x 10^(-2)	3.980 x 10^(-2)	CHMP2A,CHMP3,CHMP4A,CHMP6,HGS,MVB12A,MVB12B,SNF8,UBC,VPS25,VPS37B,VPS4A
1	R-HSA-199992	trans-Golgi Network Vesicle Budding	Vesicle-mediated transport	3.358 x 10^(-2)	3.616 x 10^(-2)	ACBD3,AP1B1,AP1M1,AP1S3,AP4S1,ARRB1,BLOC1S1,BLOC1S3,CHMP2A,CTSZ,DNM2,DTNBP1,GAK,HGS,HIP1R,RAB5C,SNAPIN,STX4,TGOLN2,VAMP2
2	R-HSA-428542	Regulation of commissural axon pathfinding by SLIT and ROBO	Developmental Biology	1.532 x 10^(-2)	5.553 x 10^(-2)	DCC,ROBO1,SLIT1,SLIT2,SLIT3
2	R-HSA-373760	L1CAM interactions	Developmental Biology	2.303 x 10^(-2)	3.955 x 10^(-2)	ANK2,AP2A1,DCX,GAP43,ITGA10,ITGA2,LAMA1,LAMB1,NFASC,NRCAM,NRP1,NRP2,RPS6KA6,SCN11A,SCN1A,SCN1B,SCN2B,SCN8A
2	R-HSA-445095	Interaction between L1 and Ankyrins	Developmental Biology	2.506 x 10^(-2)	4.392 x 10^(-2)	ANK2,NFASC,NRCAM,SCN11A,SCN1A,SCN1B,SCN2B,SCN8A
2	R-HSA-373752	Netrin-1 signaling	Developmental Biology	3.671 x 10^(-2)	3.937 x 10^(-2)	DCC,DSCAM,MYO10,PTK2,RGMA,ROBO1,SLIT1,SLIT2,SLIT3,UNC5D
2	R-HSA-399955	SEMA3A-Plexin repulsion signaling by inhibiting Integrin adhesion	Developmental Biology	4.758 x 10^(-2)	4.432 x 10^(-2)	NRP1,PLXNA2,PLXNA4,RND1,SEMA3A
2	R-HSA-5083635	Defective B3GALTL causes PpS	Disease	1.686 x 10^(-3)	5.755 x 10^(-2)	ADAMTS17,ADAMTS18,ADAMTS4,ADAMTS5,ADAMTS6,ADAMTS8,ADAMTS9,SEMA5A,SPON1,THSD4,THSD7A
2	R-HSA-3906995	Diseases associated with O-glycosylation of proteins	Disease	5.619 x 10^(-3)	4.789 x 10^(-2)	ADAMTS17,ADAMTS18,ADAMTS4,ADAMTS5,ADAMTS6,ADAMTS8,ADAMTS9,MUC19,MUC20,NOTCH4,SEMA5A,SPON1,THSD4,THSD7A
2	R-HSA-3781865	Diseases of glycosylation	Disease	2.506 x 10^(-2)	3.791 x 10^(-2)	ACAN,ADAMTS17,ADAMTS18,ADAMTS4,ADAMTS5,ADAMTS6,ADAMTS8,ADAMTS9,ALG14,GPC2,GPC6,HSPG2,MUC19,MUC20,NOTCH4,PAPSS2,SEMA5A,SPON1,THSD4,THSD7A
2	R-HSA-1474244	Extracellular matrix organization	Extracellular matrix organization	1.686 x 10^(-3)	4.839 x 10^(-2)	ACAN,ADAM12,ADAMTS18,ADAMTS4,ADAMTS5,ADAMTS8,ADAMTS9,BMP4,COL19A1,COL1A1,COL27A1,COL2A1,COL4A3,COL9A2,DDR2,DMD,FBN1,FBN2,FN1,HAPLN1,HSPG2,ITGA10,ITGA2,ITGA3,ITGB4,ITGB8,LAMA1,LAMB1,LAMC2,MFAP5,NRXN1,P3H1,P3H3,P4HA3,PTPRS,PXDN,TLL1,TNC,VWF
2	R-HSA-3000171	Non-integrin membrane-ECM interactions	Extracellular matrix organization	1.686 x 10^(-3)	5.427 x 10^(-2)	COL1A1,COL2A1,COL4A3,DDR2,DMD,FN1,HSPG2,ITGA2,ITGB4,LAMA1,LAMB1,LAMC2,NRXN1,TNC
2	R-HSA-3000157	Laminin interactions	Extracellular matrix organization	2.303 x 10^(-2)	4.509 x 10^(-2)	COL4A3,HSPG2,ITGA2,ITGA3,ITGB4,LAMA1,LAMB1,LAMC2
2	R-HSA-3000178	ECM proteoglycans	Extracellular matrix organization	3.382 x 10^(-2)	3.846 x 10^(-2)	ACAN,COL1A1,COL2A1,COL4A3,COL9A2,FN1,HAPLN1,HSPG2,ITGA2,LAMA1,LAMB1,PTPRS,TNC
2	R-HSA-392154	Nitric oxide stimulates guanylate cyclase	Hemostasis	1.881 x 10^(-2)	4.827 x 10^(-2)	GUCY1A2,KCNMA1,KCNMB1,NOS1,PDE11A,PDE1B,PDE2A
2	R-HSA-5173214	O-glycosylation of TSR domain-containing proteins	Metabolism of proteins	1.728 x 10^(-3)	5.639 x 10^(-2)	ADAMTS17,ADAMTS18,ADAMTS4,ADAMTS5,ADAMTS6,ADAMTS8,ADAMTS9,SEMA5A,SPON1,THSD4,THSD7A
2	R-HSA-5173105	O-linked glycosylation	Metabolism of proteins	4.827 x 10^(-2)	3.517 x 10^(-2)	ADAMTS17,ADAMTS18,ADAMTS4,ADAMTS5,ADAMTS6,ADAMTS8,ADAMTS9,B3GALNT2,B3GNT6,GALNT5,MUC19,MUC20,SEMA5A,SPON1,THSD4,THSD7A
2	R-HSA-397014	Muscle contraction	Muscle contraction	1.686 x 10^(-3)	4.927 x 10^(-2)	ATP2B3,CACNA1C,CACNG8,CALD1,CAMK2B,DMD,FGF12,FGF13,GUCY1A2,KCND3,KCNH2,KCNJ14,KCNK10,KCNK12,KCNK3,MYBPC1,MYH11,MYH3,MYL6B,MYLK,NEB,NOS1,RYR2,SCN11A,SCN1A,SCN1B,SCN2B,SCN8A,TCAP,TNNC2
2	R-HSA-5576892	Phase 0 - rapid depolarisation	Muscle contraction	2.982 x 10^(-3)	5.442 x 10^(-2)	CACNA1C,CACNG8,CAMK2B,FGF12,FGF13,SCN11A,SCN1A,SCN1B,SCN2B,SCN8A
2	R-HSA-5576891	Cardiac conduction	Muscle contraction	2.506 x 10^(-2)	3.829 x 10^(-2)	ATP2B3,CACNA1C,CACNG8,CAMK2B,FGF12,FGF13,KCND3,KCNH2,KCNJ14,KCNK10,KCNK12,KCNK3,NOS1,RYR2,SCN11A,SCN1A,SCN1B,SCN2B,SCN8A
2	R-HSA-112316	Neuronal System	Neuronal System	6.629 x 10^(-5)	5.828 x 10^(-2)	ABAT,ABCC8,ADCY1,ADCY2,AKAP5,AP2A1,APBA1,CACNA1E,CACNB3,CACNB4,CACNG8,CAMK2B,CHRNA6,DLG2,GABBR2,GABRB1,GABRB2,GABRB3,GABRG2,GABRG3,GJC1,GNAL,GRIK1,GRIN2A,GRIN2B,GRIP1,GRM1,HOMER1,HOMER2,KCND3,KCNG1,KCNH2,KCNH5,KCNH6,KCNJ14,KCNJ6,KCNK10,KCNK3,KCNMA1,KCNMB1,KCNN3,LRRTM2,MAPT,NRXN1,NRXN3,NTRK3,PPFIBP1,PRKAA2,PTPRS,RPS6KA6,SLC6A11,SLC6A4,SYT1,SYT12
2	R-HSA-6794361	Neurexins and neuroligins	Neuronal System	9.683 x 10^(-3)	4.670 x 10^(-2)	APBA1,DLG2,GRIN2A,GRIN2B,GRM1,HOMER1,HOMER2,LRRTM2,NRXN1,NRXN3,SYT1,SYT12
2	R-HSA-6794362	Protein-protein interactions at synapses	Neuronal System	1.716 x 10^(-2)	4.219 x 10^(-2)	APBA1,DLG2,GRIN2A,GRIN2B,GRM1,HOMER1,HOMER2,LRRTM2,NRXN1,NRXN3,NTRK3,PPFIBP1,PTPRS,SYT1,SYT12
2	R-HSA-112315	Transmission across Chemical Synapses	Neuronal System	2.862 x 10^(-2)	3.574 x 10^(-2)	ABAT,ADCY1,ADCY2,AKAP5,AP2A1,APBA1,CACNA1E,CACNB3,CACNB4,CACNG8,CAMK2B,CHRNA6,DLG2,GABBR2,GABRB1,GABRB2,GABRB3,GABRG2,GABRG3,GNAL,GRIK1,GRIN2A,GRIN2B,GRIP1,KCNJ6,MAPT,PRKAA2,RPS6KA6,SLC6A11,SLC6A4,SYT1
2	R-HSA-8874081	MET activates PTK2 signaling	Signal Transduction	1.686 x 10^(-3)	5.971 x 10^(-2)	COL1A1,COL27A1,COL2A1,FN1,ITGA2,ITGA3,LAMA1,LAMB1,LAMC2,PTK2
2	R-HSA-8875878	MET promotes cell motility	Signal Transduction	2.982 x 10^(-3)	5.315 x 10^(-2)	COL1A1,COL27A1,COL2A1,DOCK7,FN1,ITGA2,ITGA3,LAMA1,LAMB1,LAMC2,PTK2
2	R-HSA-8847993	ERBB2 Activates PTK6 Signaling	Signal Transduction	3.658 x 10^(-2)	4.667 x 10^(-2)	EGF,ERBB3,EREG,HBEGF,PTK6
2	R-HSA-6806834	Signaling by MET	Signal Transduction	4.321 x 10^(-2)	3.690 x 10^(-2)	COL1A1,COL27A1,COL2A1,DOCK7,FN1,ITGA2,ITGA3,LAMA1,LAMB1,LAMC2,MUC20,PTK2,SPINT1
3	R-HSA-180786	Extension of Telomeres	Cell Cycle	3.664 x 10^(-3)	4.666 x 10^(-2)	ANKRD28,FEN1,GAR1,NOP10,PCNA,POT1,PPP6C,PPP6R3,RFC5,RPA1,RPA2,RPA3,SHQ1,TERF2,TINF2
3	R-HSA-174437	Removal of the Flap Intermediate from the C-strand	Cell Cycle	4.774 x 10^(-3)	5.071 x 10^(-2)	FEN1,PCNA,POT1,RPA1,RPA2,RPA3,TERF2,TINF2
3	R-HSA-9615933	Postmitotic nuclear pore complex (NPC) reformation	Cell Cycle	6.759 x 10^(-3)	4.689 x 10^(-2)	NDC1,NUP133,NUP205,NUP35,NUP37,NUP43,RAN,RCC1,SEH1L,SUMO1
3	R-HSA-171319	Telomere Extension By Telomerase	Cell Cycle	7.722 x 10^(-3)	4.655 x 10^(-2)	ANKRD28,GAR1,NOP10,POT1,PPP6C,PPP6R3,SHQ1,TERF2,TINF2
3	R-HSA-174414	Processive synthesis on the C-strand of the telomere	Cell Cycle	8.325 x 10^(-3)	4.655 x 10^(-2)	FEN1,PCNA,POT1,RPA1,RPA2,RPA3,TERF2,TINF2
3	R-HSA-3371453	Regulation of HSF1-mediated heat shock response	Cellular responses to external stimuli	8.325 x 10^(-3)	4.131 x 10^(-2)	BAG2,BAG3,CCAR2,HIKESHI,HSPA13,HSPA8,NDC1,NUP133,NUP153,NUP205,NUP35,NUP37,NUP43,RPA1,RPA2,RPA3,SEH1L
3	R-HSA-3371556	Cellular response to heat stress	Cellular responses to external stimuli	4.069 x 10^(-2)	3.329 x 10^(-2)	BAG2,BAG3,CCAR2,HIKESHI,HSPA13,HSPA8,NDC1,NUP133,NUP153,NUP205,NUP35,NUP37,NUP43,PTGES3,RPA1,RPA2,RPA3,SEH1L
3	R-HSA-162906	HIV Infection	Disease	4.049 x 10^(-3)	4.155 x 10^(-2)	AP1S2,ATP6V1H,CCR5,CD8B,CHMP5,CHMP7,ELOA,ELOC,FEN1,GTF2A1,GTF2B,NDC1,NUP133,NUP153,NUP205,NUP35,NUP37,NUP43,PDCD6IP,POLR2B,POLR2H,PSMA1,PSMA5,PSMB4,PSMB8,PSMC2,PSMD10,PSMD5,PSMD6,RAN,RCC1,RNGTT,RNMT,SEH1L,SLC25A5,TAF12,TAF13,TAF4,TAF9B,TBP,VTA1
3	R-HSA-162587	HIV Life Cycle	Disease	7.722 x 10^(-3)	4.013 x 10^(-2)	CCR5,CHMP5,CHMP7,ELOA,ELOC,FEN1,GTF2A1,GTF2B,NDC1,NUP133,NUP153,NUP205,NUP35,NUP37,NUP43,PDCD6IP,POLR2B,POLR2H,RAN,RCC1,RNGTT,RNMT,SEH1L,TAF12,TAF13,TAF4,TAF9B,TBP,VTA1
3	R-HSA-162599	Late Phase of HIV Life Cycle	Disease	7.900 x 10^(-3)	3.982 x 10^(-2)	CHMP5,CHMP7,ELOA,ELOC,GTF2A1,GTF2B,NDC1,NUP133,NUP153,NUP205,NUP35,NUP37,NUP43,PDCD6IP,POLR2B,POLR2H,RAN,RCC1,RNGTT,RNMT,SEH1L,TAF12,TAF13,TAF4,TAF9B,TBP,VTA1
3	R-HSA-180746	Nuclear import of Rev protein	Disease	2.420 x 10^(-2)	3.918 x 10^(-2)	NDC1,NUP133,NUP153,NUP205,NUP35,NUP37,NUP43,RAN,RCC1,SEH1L
3	R-HSA-165054	Rev-mediated nuclear export of HIV RNA	Disease	2.841 x 10^(-2)	3.807 x 10^(-2)	NDC1,NUP133,NUP153,NUP205,NUP35,NUP37,NUP43,RAN,RCC1,SEH1L
3	R-HSA-177243	Interactions of Rev with host cellular proteins	Disease	3.964 x 10^(-2)	3.597 x 10^(-2)	NDC1,NUP133,NUP153,NUP205,NUP35,NUP37,NUP43,RAN,RCC1,SEH1L
3	R-HSA-168333	NEP/NS2 Interacts with the Cellular Export Machinery	Disease	4.571 x 10^(-2)	3.565 x 10^(-2)	NDC1,NUP133,NUP153,NUP205,NUP35,NUP37,NUP43,RAN,SEH1L
3	R-HSA-73856	RNA Polymerase II Transcription Termination	Gene expression (Transcription)	1.276 x 10^(-3)	4.995 x 10^(-2)	CHTOP,CLP1,CPSF4,CPSF7,CSTF1,CSTF2T,CSTF3,EIF4A3,FYTTD1,NUDT21,SLBP,SNRPD3,SRSF1,SRSF2,SRSF6,SRSF7,SRSF9,THOC7,WDR33
3	R-HSA-3700989	Transcriptional Regulation by TP53	Gene expression (Transcription)	2.841 x 10^(-2)	3.267 x 10^(-2)	BTG2,CASP1,CCNG1,CDK5R1,CDKN1B,CNOT8,CNOT9,COX11,COX5A,COX7A2L,CSNK2A2,DYRK2,ELOA,ELOC,GLS,LAMTOR3,LAMTOR5,MEAF6,MLH1,PCNA,PIP4K2B,POLR2B,POLR2H,PPP2CA,PPP2CB,RAD17,RBBP7,RFC5,RGCC,RHEB,RHNO1,RMI1,RPA1,RPA2,RPA3,RRAGA,RRAGC,SESN1,SMYD2,TAF12,TAF13,TAF4,TAF9B,TBP,TMEM219,TNFRSF10B,TP53INP1,TP53RK,TXN,YWHAG,YWHAQ,YWHAZ,ZNF420
3	R-HSA-983168	Antigen processing: Ubiquitination & Proteasome degradation	Immune System	3.780 x 10^(-2)	3.154 x 10^(-2)	ANAPC13,ASB3,ASB3,BTBD6,CDC23,DCAF1,ELOC,FBXL3,FBXL4,FBXO21,FBXO30,FBXO32,FBXO4,KBTBD7,KBTBD8,KLHL20,KLHL9,LNPEP,LONRF1,LRR1,LRRC41,MEX3C,PSMA1,PSMA5,PSMB4,PSMB8,PSMC2,PSMD10,PSMD5,PSMD6,RNF114,RNF130,RNF138,SIAH1,SOCS1,TRIM32,TRIM69,UBA3,UBE2A,UBE2D2,UBE2E2,UBE2E3,UBE2G1,UBE2J1,UBE2N,ZNRF2
3	R-HSA-1428517	The citric acid (TCA) cycle and respiratory electron transport	Metabolism	5.118 x 10^(-4)	4.975 x 10^(-2)	ATP5F1A,ATP5F1B,ATP5MC3,ATP5PB,ATP5PD,COQ10B,COX11,COX5A,COX7A2L,CS,DLAT,DLD,ETFA,FH,GLO1,LDHA,MPC2,NDUFA12,NDUFA8,NDUFAB1,NDUFAF4,NDUFAF6,NDUFB3,NDUFB4,NDUFB5,NDUFB6,NDUFC1,NDUFC2,NNT,PDHB,PDK1,SDHB,SDHC,TIMMDC1,UQCRC2,UQCRFS1,VDAC1
3	R-HSA-163200	Respiratory electron transport, ATP synthesis by chemiosmotic coupling, and heat production by uncoupling proteins.	Metabolism	7.554 x 10^(-3)	4.076 x 10^(-2)	ATP5F1A,ATP5F1B,ATP5MC3,ATP5PB,ATP5PD,COQ10B,COX11,COX5A,COX7A2L,ETFA,NDUFA12,NDUFA8,NDUFAB1,NDUFAF4,NDUFAF6,NDUFB3,NDUFB4,NDUFB5,NDUFB6,NDUFC1,NDUFC2,SDHB,SDHC,TIMMDC1,UQCRC2,UQCRFS1
3	R-HSA-611105	Respiratory electron transport	Metabolism	2.069 x 10^(-2)	3.638 x 10^(-2)	COQ10B,COX11,COX5A,COX7A2L,ETFA,NDUFA12,NDUFA8,NDUFAB1,NDUFAF4,NDUFAF6,NDUFB3,NDUFB4,NDUFB5,NDUFB6,NDUFC1,NDUFC2,SDHB,SDHC,TIMMDC1,UQCRC2,UQCRFS1
3	R-HSA-71406	Pyruvate metabolism and Citric Acid (TCA) cycle	Metabolism	4.071 x 10^(-2)	3.442 x 10^(-2)	CS,DLAT,DLD,FH,GLO1,LDHA,MPC2,NNT,PDHB,PDK1,SDHB,SDHC,VDAC1
3	R-HSA-5368287	Mitochondrial translation	Metabolism of proteins	1.503 x 10^(-9)	8.577 x 10^(-2)	CHCHD1,DAP3,GFM1,GFM2,MRPL10,MRPL11,MRPL15,MRPL17,MRPL18,MRPL22,MRPL30,MRPL32,MRPL33,MRPL34,MRPL36,MRPL39,MRPL44,MRPL46,MRPL48,MRPL49,MRPL50,MRPL51,MRPL58,MRPS14,MRPS15,MRPS22,MRPS23,MRPS27,MRPS30,MRPS36,MRPS6,MRPS9,MTFMT,TSFM
3	R-HSA-5389840	Mitochondrial translation elongation	Metabolism of proteins	2.882 x 10^(-9)	8.362 x 10^(-2)	CHCHD1,DAP3,GFM1,MRPL10,MRPL11,MRPL15,MRPL17,MRPL18,MRPL22,MRPL30,MRPL32,MRPL33,MRPL34,MRPL36,MRPL39,MRPL44,MRPL46,MRPL48,MRPL49,MRPL50,MRPL51,MRPL58,MRPS14,MRPS15,MRPS22,MRPS23,MRPS27,MRPS30,MRPS36,MRPS6,MRPS9,TSFM
3	R-HSA-5368286	Mitochondrial translation initiation	Metabolism of proteins	8.145 x 10^(-9)	8.010 x 10^(-2)	CHCHD1,DAP3,MRPL10,MRPL11,MRPL15,MRPL17,MRPL18,MRPL22,MRPL30,MRPL32,MRPL33,MRPL34,MRPL36,MRPL39,MRPL44,MRPL46,MRPL48,MRPL49,MRPL50,MRPL51,MRPL58,MRPS14,MRPS15,MRPS22,MRPS23,MRPS27,MRPS30,MRPS36,MRPS6,MRPS9,MTFMT
3	R-HSA-5419276	Mitochondrial translation termination	Metabolism of proteins	8.145 x 10^(-9)	8.010 x 10^(-2)	CHCHD1,DAP3,GFM2,MRPL10,MRPL11,MRPL15,MRPL17,MRPL18,MRPL22,MRPL30,MRPL32,MRPL33,MRPL34,MRPL36,MRPL39,MRPL44,MRPL46,MRPL48,MRPL49,MRPL50,MRPL51,MRPL58,MRPS14,MRPS15,MRPS22,MRPS23,MRPS27,MRPS30,MRPS36,MRPS6,MRPS9
3	R-HSA-72766	Translation	Metabolism of proteins	1.681 x 10^(-7)	6.688 x 10^(-2)	AIMP2,CHCHD1,DAP3,DARS1,EEF1E1,EIF2B1,EIF2B2,EIF2S3,EIF3H,EIF3M,EIF4A2,EIF4B,EIF4H,ETF1,FARSB,GFM1,GFM2,HARS2,MRPL10,MRPL11,MRPL15,MRPL17,MRPL18,MRPL22,MRPL30,MRPL32,MRPL33,MRPL34,MRPL36,MRPL39,MRPL44,MRPL46,MRPL48,MRPL49,MRPL50,MRPL51,MRPL58,MRPS14,MRPS15,MRPS22,MRPS23,MRPS27,MRPS30,MRPS36,MRPS6,MRPS9,MTFMT,PPA1,PPA2,RPN1,SEC11A,SEC61B,SPCS1,SPCS2,SRP19,SRP54,SRP9,SRPRB,SSR1,TRAM1,TRMT112,TSFM
3	R-HSA-8951664	Neddylation	Metabolism of proteins	7.013 x 10^(-5)	5.390 x 10^(-2)	ASB3,ASB3,BTBD6,COMMD10,COMMD2,COMMD5,COMMD7,COPS3,COPS4,COPS5,COPS7A,COPS7B,COPS8,CUL4B,DCAF13,DCAF17,DCAF5,DCUN1D5,ELOC,FBXL3,FBXL4,FBXO21,FBXO30,FBXO32,FBXO4,FEM1B,KBTBD7,KBTBD8,KLHL20,KLHL9,LRR1,LRRC41,NAE1,PSMA1,PSMA5,PSMB4,PSMB8,PSMC2,PSMD10,PSMD5,PSMD6,PUM2,RBBP7,TULP4,UBA3,UBE2D2,UCHL3,WSB2
3	R-HSA-446203	Asparagine N-linked glycosylation	Metabolism of proteins	3.048 x 10^(-3)	4.221 x 10^(-2)	ACTR10,ALG2,ALG5,ALG6,ANKRD28,ARCN1,ARF4,B4GALT4,BET1,CAPZA1,CMAS,CNIH1,COG3,COPB1,CTSC,DAD1,DERL1,DPM1,DYNLL1,FPGT,FUCA1,GNE,GNPNAT1,GOSR2,KDELR2,MAN1C1,MAN2A1,MCFD2,MGAT2,NAPB,NPL,NSF,NUS1,PPP6C,PPP6R3,RAB1A,RNF103,RNF139,RNF5,RPN1,SEC22A,SLC35A1,ST6GAL1,SYVN1,TFG,TGFA,TMED10,TMED2,TMED7,TRAPPC2,TRAPPC4
3	R-HSA-381119	Unfolded Protein Response (UPR)	Metabolism of proteins	7.833 x 10^(-3)	4.096 x 10^(-2)	ADD1,CEBPG,CXCL8,DNAJB11,DNAJB9,EIF2AK3,EIF2S3,ERN1,EXOSC3,EXOSC6,EXOSC7,EXOSC8,GOSR2,HERPUD1,PARN,PDIA6,SERP1,SRPRB,SSR1,SYVN1,XBP1
3	R-HSA-948021	Transport to the Golgi and subsequent modification	Metabolism of proteins	1.090 x 10^(-2)	3.750 x 10^(-2)	ACTR10,ANKRD28,ARCN1,ARF4,B4GALT4,BET1,CAPZA1,CNIH1,COG3,COPB1,CTSC,DYNLL1,FUCA1,GOSR2,KDELR2,MAN1C1,MAN2A1,MCFD2,MGAT2,NAPB,NSF,PPP6C,PPP6R3,RAB1A,SEC22A,ST6GAL1,TFG,TGFA,TMED10,TMED2,TMED7,TRAPPC2,TRAPPC4
3	R-HSA-381042	PERK regulates gene expression	Metabolism of proteins	1.943 x 10^(-2)	4.034 x 10^(-2)	CEBPG,CXCL8,EIF2AK3,EIF2S3,EXOSC3,EXOSC6,EXOSC7,EXOSC8,HERPUD1,PARN
3	R-HSA-4615885	SUMOylation of DNA replication proteins	Metabolism of proteins	2.561 x 10^(-2)	3.779 x 10^(-2)	NDC1,NUP133,NUP153,NUP205,NUP35,NUP37,NUP43,PCNA,SEH1L,SUMO1,SUMO2,TOP2B
3	R-HSA-4085377	SUMOylation of SUMOylation proteins	Metabolism of proteins	2.841 x 10^(-2)	3.807 x 10^(-2)	NDC1,NUP133,NUP153,NUP205,NUP35,NUP37,NUP43,SEH1L,SUMO1,SUMO2
3	R-HSA-4570464	SUMOylation of RNA binding proteins	Metabolism of proteins	3.535 x 10^(-2)	3.607 x 10^(-2)	NDC1,NUP133,NUP153,NUP205,NUP35,NUP37,NUP43,PHC3,RNF2,SEH1L,SUMO1,SUMO2
3	R-HSA-390450	Folding of actin by CCT/TriC	Metabolism of proteins	3.780 x 10^(-2)	4.192 x 10^(-2)	CCT4,CCT5,CCT6A,CCT8,TCP1
3	R-HSA-72203	Processing of Capped Intron-Containing Pre-mRNA	Metabolism of RNA	4.590 x 10^(-6)	6.049 x 10^(-2)	BCAS2,CHTOP,CLP1,CPSF4,CPSF7,CSTF1,CSTF2T,CSTF3,DHX15,EIF4A3,ELAVL1,FYTTD1,HNRNPA2B1,HNRNPA3,HNRNPD,HNRNPH1,HNRNPH2,HNRNPU,HSPA8,LSM4,LSM6,METTL3,NDC1,NUDT21,NUP133,NUP153,NUP205,NUP35,NUP37,NUP43,NXT1,PHF5A,POLR2B,POLR2H,RBM17,RBM5,SEH1L,SF3B4,SLBP,SNRNP40,SNRPA1,SNRPC,SNRPD3,SRSF1,SRSF2,SRSF6,SRSF7,SRSF9,THOC7,USP39,WDR33,WTAP
3	R-HSA-72163	mRNA Splicing - Major Pathway	Metabolism of RNA	1.070 x 10^(-3)	4.720 x 10^(-2)	BCAS2,CLP1,CPSF4,CPSF7,CSTF1,CSTF2T,CSTF3,DHX15,EIF4A3,ELAVL1,HNRNPA2B1,HNRNPA3,HNRNPD,HNRNPH1,HNRNPH2,HNRNPU,HSPA8,LSM4,LSM6,NUDT21,PHF5A,POLR2B,POLR2H,RBM17,RBM5,SF3B4,SNRNP40,SNRPA1,SNRPC,SNRPD3,SRSF1,SRSF2,SRSF6,SRSF7,SRSF9,USP39,WDR33
3	R-HSA-72187	mRNA 3'-end processing	Metabolism of RNA	2.177 x 10^(-3)	4.870 x 10^(-2)	CHTOP,CLP1,CPSF4,CPSF7,CSTF1,CSTF2T,CSTF3,EIF4A3,FYTTD1,NUDT21,SRSF1,SRSF2,SRSF6,SRSF7,SRSF9,THOC7,WDR33
3	R-HSA-72172	mRNA Splicing	Metabolism of RNA	2.267 x 10^(-3)	4.443 x 10^(-2)	BCAS2,CLP1,CPSF4,CPSF7,CSTF1,CSTF2T,CSTF3,DHX15,EIF4A3,ELAVL1,HNRNPA2B1,HNRNPA3,HNRNPD,HNRNPH1,HNRNPH2,HNRNPU,HSPA8,LSM4,LSM6,NUDT21,PHF5A,POLR2B,POLR2H,RBM17,RBM5,SF3B4,SNRNP40,SNRPA1,SNRPC,SNRPD3,SRSF1,SRSF2,SRSF6,SRSF7,SRSF9,USP39,WDR33
3	R-HSA-72202	Transport of Mature Transcript to Cytoplasm	Metabolism of RNA	2.336 x 10^(-3)	4.670 x 10^(-2)	CHTOP,CPSF4,EIF4A3,FYTTD1,NDC1,NUP133,NUP153,NUP205,NUP35,NUP37,NUP43,NXT1,SEH1L,SLBP,SRSF1,SRSF2,SRSF6,SRSF7,SRSF9,THOC7,WDR33
3	R-HSA-72306	tRNA processing	Metabolism of RNA	7.722 x 10^(-3)	4.085 x 10^(-2)	ADAT2,CLP1,CPSF4,FTSJ1,NDC1,NSUN2,NUP133,NUP153,NUP205,NUP35,NUP37,NUP43,POP4,POP5,RAN,RPP30,SEH1L,TP53RK,TRIT1,TRMT112,TRMT6,TRMT61B,TSEN15
3	R-HSA-159236	Transport of Mature mRNA derived from an Intron-Containing Transcript	Metabolism of RNA	8.167 x 10^(-3)	4.127 x 10^(-2)	CHTOP,EIF4A3,FYTTD1,NDC1,NUP133,NUP153,NUP205,NUP35,NUP37,NUP43,NXT1,SEH1L,SRSF1,SRSF2,SRSF6,SRSF7,SRSF9,THOC7
3	R-HSA-6784531	tRNA processing in the nucleus	Metabolism of RNA	8.558 x 10^(-3)	4.168 x 10^(-2)	CLP1,CPSF4,NDC1,NUP133,NUP153,NUP205,NUP35,NUP37,NUP43,POP4,POP5,RAN,RPP30,SEH1L,TSEN15
3	R-HSA-75067	Processing of Capped Intronless Pre-mRNA	Metabolism of RNA	8.832 x 10^(-3)	4.409 x 10^(-2)	CLP1,CPSF4,CPSF7,CSTF1,CSTF2T,CSTF3,NUDT21,SLBP,SNRPD3,WDR33
3	R-HSA-77595	Processing of Intronless Pre-mRNAs	Metabolism of RNA	1.123 x 10^(-2)	4.468 x 10^(-2)	CLP1,CPSF4,CPSF7,CSTF1,CSTF2T,CSTF3,NUDT21,WDR33
3	R-HSA-429914	Deadenylation-dependent mRNA decay	Metabolism of RNA	1.782 x 10^(-2)	3.885 x 10^(-2)	CNOT8,CNOT9,EIF4A2,EIF4A3,EIF4B,EXOSC3,EXOSC6,EXOSC7,EXOSC8,LSM4,LSM6,PAN2,PARN,PATL1
3	R-HSA-450531	Regulation of mRNA stability by proteins that bind AU-rich elements	Metabolism of RNA	3.780 x 10^(-2)	3.381 x 10^(-2)	ELAVL1,EXOSC3,EXOSC6,EXOSC7,EXOSC8,HNRNPD,HSPA8,PARN,PSMA1,PSMA5,PSMB4,PSMB8,PSMC2,PSMD10,PSMD5,PSMD6,YWHAZ,ZFP36
3	R-HSA-159234	Transport of Mature mRNAs Derived from Intronless Transcripts	Metabolism of RNA	3.964 x 10^(-2)	3.549 x 10^(-2)	CPSF4,NDC1,NUP133,NUP153,NUP205,NUP35,NUP37,NUP43,SEH1L,SLBP,WDR33
3	R-HSA-9609507	Protein localization	Protein localization	2.290 x 10^(-5)	5.820 x 10^(-2)	ABCD3,ATP5F1A,ATP5F1B,CAMLG,CHCHD3,CHCHD4,CHCHD7,COA6,COX17,CS,CYB5A,ECI2,FXN,GET1,GNPAT,GRPEL2,HACL1,IDE,IDH1,MTX2,NUDT19,PEX13,PEX19,PEX2,PRNP,SCP2,SEC61B,SERP1,SLC25A12,TIMM10B,TIMM17A,TIMM9,TOMM20,TOMM22,TOMM70,UBE2D2,VAPA,VDAC1
3	R-HSA-1268020	Mitochondrial protein import	Protein localization	5.751 x 10^(-4)	5.303 x 10^(-2)	ATP5F1A,ATP5F1B,CHCHD3,CHCHD4,CHCHD7,COA6,COX17,CS,FXN,GRPEL2,MTX2,SLC25A12,TIMM10B,TIMM17A,TIMM9,TOMM20,TOMM22,TOMM70,VDAC1
3	R-HSA-204005	COPII-mediated vesicle transport	Vesicle-mediated transport	3.392 x 10^(-3)	4.597 x 10^(-2)	ANKRD28,BET1,CNIH1,CTSC,GOSR2,MCFD2,NAPB,NSF,PPP6C,PPP6R3,RAB1A,SEC22A,TFG,TGFA,TMED10,TMED2,TRAPPC2,TRAPPC4
3	R-HSA-199977	ER to Golgi Anterograde Transport	Vesicle-mediated transport	3.732 x 10^(-2)	3.292 x 10^(-2)	ACTR10,ANKRD28,ARCN1,ARF4,BET1,CAPZA1,CNIH1,COG3,COPB1,CTSC,DYNLL1,GOSR2,KDELR2,MCFD2,NAPB,NSF,PPP6C,PPP6R3,RAB1A,SEC22A,TFG,TGFA,TMED10,TMED2,TMED7,TRAPPC2,TRAPPC4
4	R-HSA-68877	Mitotic Prometaphase	Cell Cycle	1.687 x 10^(-6)	6.806 x 10^(-2)	AKAP9,CCP110,CENPC,CENPE,CENPF,CENPJ,CENPQ,CEP135,CEP192,CEP290,CEP57,CEP70,CEP78,CKAP5,HAUS1,HAUS6,ITGB3BP,KIF2A,MIS12,NUP107,OFD1,PDS5B,RANBP2,SGO2,SMC2,SMC3,SMC4,SPDL1,TUBGCP5,WAPL,XPO1,ZWILCH
4	R-HSA-68886	M Phase	Cell Cycle	3.476 x 10^(-6)	6.201 x 10^(-2)	AKAP9,ANAPC4,CCP110,CDC16,CENPC,CENPE,CENPF,CENPJ,CENPQ,CEP135,CEP192,CEP290,CEP57,CEP70,CEP78,CKAP5,FBXO5,H4C3,H4C3,HAUS1,HAUS6,ITGB3BP,KIF2A,MASTL,MCPH1,MIS12,NUP107,NUP42,NUP54,NUP88,OFD1,PDS5B,PSMC6,PSMD14,RANBP2,SET,SGO2,SMC2,SMC3,SMC4,SPDL1,TPR,TUBGCP5,USO1,VRK1,VRK2,WAPL,XPO1,ZWILCH
4	R-HSA-2565942	Regulation of PLK1 Activity at G2/M Transition	Cell Cycle	1.715 x 10^(-3)	5.010 x 10^(-2)	AKAP9,CCP110,CENPJ,CEP135,CEP192,CEP290,CEP57,CEP70,CEP78,CKAP5,CUL1,HAUS1,HAUS6,OFD1,PPP1R12A
4	R-HSA-380259	Loss of Nlp from mitotic centrosomes	Cell Cycle	1.983 x 10^(-3)	5.029 x 10^(-2)	AKAP9,CCP110,CENPJ,CEP135,CEP192,CEP290,CEP57,CEP70,CEP78,CKAP5,HAUS1,HAUS6,OFD1
4	R-HSA-380284	Loss of proteins required for interphase microtubule organization from the centrosome	Cell Cycle	1.983 x 10^(-3)	5.029 x 10^(-2)	AKAP9,CCP110,CENPJ,CEP135,CEP192,CEP290,CEP57,CEP70,CEP78,CKAP5,HAUS1,HAUS6,OFD1
4	R-HSA-380270	Recruitment of mitotic centrosome proteins and complexes	Cell Cycle	2.411 x 10^(-3)	4.846 x 10^(-2)	AKAP9,CCP110,CENPJ,CEP135,CEP192,CEP290,CEP57,CEP70,CEP78,CKAP5,HAUS1,HAUS6,OFD1,TUBGCP5
4	R-HSA-380287	Centrosome maturation	Cell Cycle	2.411 x 10^(-3)	4.846 x 10^(-2)	AKAP9,CCP110,CENPJ,CEP135,CEP192,CEP290,CEP57,CEP70,CEP78,CKAP5,HAUS1,HAUS6,OFD1,TUBGCP5
4	R-HSA-8854518	AURKA Activation by TPX2	Cell Cycle	2.710 x 10^(-3)	4.848 x 10^(-2)	AKAP9,CCP110,CENPJ,CEP135,CEP192,CEP290,CEP57,CEP70,CEP78,CKAP5,HAUS1,HAUS6,OFD1
4	R-HSA-69620	Cell Cycle Checkpoints	Cell Cycle	2.710 x 10^(-3)	4.287 x 10^(-2)	ABRAXAS1,ANAPC4,ATM,ATR,BLM,BRCC3,CDC16,CENPC,CENPE,CENPF,CENPQ,CKAP5,DBF4,H4C3,H4C3,ITGB3BP,KIF2A,MIS12,NUP107,ORC2,PSMC6,PSMD14,RAD50,RANBP2,RBBP8,SGO2,SPDL1,TOPBP1,WRN,XPO1,ZWILCH
4	R-HSA-69618	Mitotic Spindle Checkpoint	Cell Cycle	5.728 x 10^(-3)	4.325 x 10^(-2)	ANAPC4,CDC16,CENPC,CENPE,CENPF,CENPQ,CKAP5,ITGB3BP,KIF2A,MIS12,NUP107,RANBP2,SGO2,SPDL1,XPO1,ZWILCH
4	R-HSA-2500257	Resolution of Sister Chromatid Cohesion	Cell Cycle	6.082 x 10^(-3)	4.238 x 10^(-2)	CENPC,CENPE,CENPF,CENPQ,CKAP5,ITGB3BP,KIF2A,MIS12,NUP107,PDS5B,RANBP2,SGO2,SMC3,SPDL1,WAPL,XPO1,ZWILCH
4	R-HSA-380320	Recruitment of NuMA to mitotic centrosomes	Cell Cycle	7.247 x 10^(-3)	4.257 x 10^(-2)	AKAP9,CCP110,CENPJ,CEP135,CEP192,CEP290,CEP57,CEP70,CEP78,CKAP5,HAUS1,HAUS6,OFD1,TUBGCP5
4	R-HSA-141424	Amplification of signal from the kinetochores	Cell Cycle	8.074 x 10^(-3)	4.167 x 10^(-2)	CENPC,CENPE,CENPF,CENPQ,CKAP5,ITGB3BP,KIF2A,MIS12,NUP107,RANBP2,SGO2,SPDL1,XPO1,ZWILCH
4	R-HSA-141444	Amplification of signal from unattached kinetochores via a MAD2 inhibitory signal	Cell Cycle	8.074 x 10^(-3)	4.167 x 10^(-2)	CENPC,CENPE,CENPF,CENPQ,CKAP5,ITGB3BP,KIF2A,MIS12,NUP107,RANBP2,SGO2,SPDL1,XPO1,ZWILCH
4	R-HSA-69275	G2/M Transition	Cell Cycle	8.689 x 10^(-3)	3.892 x 10^(-2)	AKAP9,CCP110,CENPF,CENPJ,CEP135,CEP192,CEP290,CEP57,CEP70,CEP78,CKAP5,CUL1,HAUS1,HAUS6,MNAT1,OFD1,PPP1R12A,PSMC6,PSMD14,RBBP4,TUBGCP5,XPO1
4	R-HSA-2555396	Mitotic Metaphase and Anaphase	Cell Cycle	8.789 x 10^(-3)	3.824 x 10^(-2)	ANAPC4,CDC16,CENPC,CENPE,CENPF,CENPQ,CKAP5,FBXO5,ITGB3BP,KIF2A,MIS12,NUP107,NUP54,PDS5B,PSMC6,PSMD14,RANBP2,SGO2,SMC3,SPDL1,VRK1,VRK2,WAPL,XPO1,ZWILCH
4	R-HSA-453274	Mitotic G2-G2/M phases	Cell Cycle	9.276 x 10^(-3)	3.841 x 10^(-2)	AKAP9,CCP110,CENPF,CENPJ,CEP135,CEP192,CEP290,CEP57,CEP70,CEP78,CKAP5,CUL1,HAUS1,HAUS6,MNAT1,OFD1,PPP1R12A,PSMC6,PSMD14,RBBP4,TUBGCP5,XPO1
4	R-HSA-2467813	Separation of Sister Chromatids	Cell Cycle	1.259 x 10^(-2)	3.700 x 10^(-2)	ANAPC4,CDC16,CENPC,CENPE,CENPF,CENPQ,CKAP5,ITGB3BP,KIF2A,MIS12,NUP107,PDS5B,PSMC6,PSMD14,RANBP2,SGO2,SMC3,SPDL1,WAPL,XPO1,ZWILCH
4	R-HSA-73886	Chromosome Maintenance	Cell Cycle	1.414 x 10^(-2)	3.731 x 10^(-2)	ATRX,BLM,CENPC,CENPQ,H4C3,H4C3,ITGB3BP,MIS18BP1,NPM1,PRIM1,RBBP4,RFC1,RSF1,SMARCA5,STN1,TERF1,WRN
4	R-HSA-68882	Mitotic Anaphase	Cell Cycle	1.416 x 10^(-2)	3.556 x 10^(-2)	ANAPC4,CDC16,CENPC,CENPE,CENPF,CENPQ,CKAP5,ITGB3BP,KIF2A,MIS12,NUP107,NUP54,PDS5B,PSMC6,PSMD14,RANBP2,SGO2,SMC3,SPDL1,VRK1,VRK2,WAPL,XPO1,ZWILCH
4	R-HSA-2468052	Establishment of Sister Chromatid Cohesion	Cell Cycle	2.096 x 10^(-2)	4.590 x 10^(-2)	ESCO1,PDS5B,SMC3,WAPL
4	R-HSA-68875	Mitotic Prophase	Cell Cycle	2.440 x 10^(-2)	3.327 x 10^(-2)	H4C3,H4C3,MASTL,MCPH1,NUP107,NUP42,NUP54,NUP88,RANBP2,SET,SMC2,SMC4,TPR,USO1,VRK1,VRK2
4	R-HSA-9648025	EML4 and NUDC in mitotic spindle formation	Cell Cycle	2.589 x 10^(-2)	3.351 x 10^(-2)	CENPC,CENPE,CENPF,CENPQ,CKAP5,ITGB3BP,KIF2A,MIS12,NUP107,RANBP2,SGO2,SPDL1,XPO1,ZWILCH
4	R-HSA-606279	Deposition of new CENPA-containing nucleosomes at the centromere	Cell Cycle	4.231 x 10^(-2)	3.248 x 10^(-2)	CENPC,CENPQ,H4C3,H4C3,ITGB3BP,MIS18BP1,NPM1,RBBP4,RSF1,SMARCA5
4	R-HSA-774815	Nucleosome assembly	Cell Cycle	4.231 x 10^(-2)	3.248 x 10^(-2)	CENPC,CENPQ,H4C3,H4C3,ITGB3BP,MIS18BP1,NPM1,RBBP4,RSF1,SMARCA5
4	R-HSA-2980766	Nuclear Envelope Breakdown	Cell Cycle	4.511 x 10^(-2)	3.316 x 10^(-2)	NUP107,NUP42,NUP54,NUP88,RANBP2,TPR,VRK1,VRK2
4	R-HSA-3371453	Regulation of HSF1-mediated heat shock response	Cellular responses to external stimuli	5.728 x 10^(-3)	4.560 x 10^(-2)	ATM,ATR,DNAJC2,HSPA4,HSPA9,HSPH1,NUP107,NUP42,NUP54,NUP88,RANBP2,TPR
4	R-HSA-3371556	Cellular response to heat stress	Cellular responses to external stimuli	1.093 x 10^(-2)	4.021 x 10^(-2)	ATM,ATR,CAMK2D,DNAJC2,HSPA4,HSPA9,HSPH1,NUP107,NUP42,NUP54,NUP88,RANBP2,TPR
4	R-HSA-9675135	Diseases of DNA repair	Disease	6.284 x 10^(-3)	4.616 x 10^(-2)	ATM,ATR,BLM,BRCA2,MSH2,MSH6,RAD50,RBBP8,TOPBP1,WRN
4	R-HSA-177243	Interactions of Rev with host cellular proteins	Disease	8.789 x 10^(-3)	4.568 x 10^(-2)	NPM1,NUP107,NUP42,NUP54,NUP88,RANBP2,TPR,XPO1
4	R-HSA-168333	NEP/NS2 Interacts with the Cellular Export Machinery	Disease	1.416 x 10^(-2)	4.326 x 10^(-2)	NUP107,NUP42,NUP54,NUP88,RANBP2,TPR,XPO1
4	R-HSA-9675136	Diseases of DNA Double-Strand Break Repair	Disease	1.553 x 10^(-2)	4.110 x 10^(-2)	ATM,ATR,BLM,BRCA2,RAD50,RBBP8,TOPBP1,WRN
4	R-HSA-168274	Export of Viral Ribonucleoproteins from Nucleus	Disease	1.762 x 10^(-2)	4.117 x 10^(-2)	NUP107,NUP42,NUP54,NUP88,RANBP2,TPR,XPO1
4	R-HSA-180746	Nuclear import of Rev protein	Disease	1.762 x 10^(-2)	4.117 x 10^(-2)	NPM1,NUP107,NUP42,NUP54,NUP88,RANBP2,TPR
4	R-HSA-180910	Vpr-mediated nuclear import of PICs	Disease	1.762 x 10^(-2)	4.117 x 10^(-2)	NUP107,NUP42,NUP54,NUP88,PSIP1,RANBP2,TPR
4	R-HSA-162587	HIV Life Cycle	Disease	1.762 x 10^(-2)	3.486 x 10^(-2)	CCNT1,CCNT2,GTF2E2,GTF2F2,LIG4,MNAT1,NCBP1,NUP107,NUP42,NUP54,NUP88,PSIP1,RANBP2,TAF2,TCEA1,TPR,XPO1
4	R-HSA-165054	Rev-mediated nuclear export of HIV RNA	Disease	1.762 x 10^(-2)	4.018 x 10^(-2)	NUP107,NUP42,NUP54,NUP88,RANBP2,TPR,XPO1
4	R-HSA-176033	Interactions of Vpr with host cellular proteins	Disease	2.352 x 10^(-2)	3.832 x 10^(-2)	NUP107,NUP42,NUP54,NUP88,PSIP1,RANBP2,TPR
4	R-HSA-162906	HIV Infection	Disease	3.364 x 10^(-2)	3.081 x 10^(-2)	CCNT1,CCNT2,CD28,CUL5,GTF2E2,GTF2F2,LIG4,MNAT1,NCBP1,NPM1,NUP107,NUP42,NUP54,NUP88,PSIP1,PSMC6,PSMD14,RANBP2,TAF2,TCEA1,TPR,XPO1
4	R-HSA-162599	Late Phase of HIV Life Cycle	Disease	3.930 x 10^(-2)	3.132 x 10^(-2)	CCNT1,CCNT2,GTF2E2,GTF2F2,MNAT1,NCBP1,NUP107,NUP42,NUP54,NUP88,RANBP2,TAF2,TCEA1,TPR,XPO1
4	R-HSA-168276	NS1 Mediated Effects on Host Pathways	Disease	4.022 x 10^(-2)	3.497 x 10^(-2)	KPNA5,NUP107,NUP42,NUP54,NUP88,RANBP2,TPR
4	R-HSA-168271	Transport of Ribonucleoproteins into the Host Nucleus	Disease	4.412 x 10^(-2)	3.533 x 10^(-2)	NUP107,NUP42,NUP54,NUP88,RANBP2,TPR
4	R-HSA-5619107	Defective TPR may confer susceptibility towards thyroid papillary carcinoma (TPC)	Disease	4.412 x 10^(-2)	3.533 x 10^(-2)	NUP107,NUP42,NUP54,NUP88,RANBP2,TPR
4	R-HSA-73894	DNA Repair	DNA Repair	1.715 x 10^(-3)	4.466 x 10^(-2)	ABRAXAS1,AQR,ASCC3,ATM,ATR,BLM,BRCA2,BRCC3,COPS2,ERCC4,FANCM,GEN1,H4C3,H4C3,LIG4,MNAT1,MSH2,MSH6,PARG,POLK,RAD18,RAD50,RBBP8,REV3L,RFC1,RIF1,SMARCA5,TCEA1,TDG,TERF1,TOPBP1,USP1,WRN,XPA,ZNF830
4	R-HSA-5685938	HDR through Single Strand Annealing (SSA)	DNA Repair	1.008 x 10^(-2)	4.470 x 10^(-2)	ATM,ATR,BLM,ERCC4,RAD50,RBBP8,TOPBP1,WRN
4	R-HSA-5685942	HDR through Homologous Recombination (HRR)	DNA Repair	1.203 x 10^(-2)	4.084 x 10^(-2)	ATM,ATR,BLM,BRCA2,GEN1,POLK,RAD50,RBBP8,RFC1,TOPBP1,WRN
4	R-HSA-5693616	Presynaptic phase of homologous DNA pairing and strand exchange	DNA Repair	1.416 x 10^(-2)	4.195 x 10^(-2)	ATM,ATR,BLM,BRCA2,RAD50,RBBP8,TOPBP1,WRN
4	R-HSA-5693532	DNA Double-Strand Break Repair	DNA Repair	1.416 x 10^(-2)	3.647 x 10^(-2)	ABRAXAS1,ATM,ATR,BLM,BRCA2,BRCC3,ERCC4,GEN1,H4C3,H4C3,LIG4,POLK,RAD50,RBBP8,RFC1,RIF1,SMARCA5,TOPBP1,WRN
4	R-HSA-5693567	HDR through Homologous Recombination (HRR) or Single Strand Annealing (SSA)	DNA Repair	1.581 x 10^(-2)	3.641 x 10^(-2)	ABRAXAS1,ATM,ATR,BLM,BRCA2,BRCC3,ERCC4,GEN1,H4C3,H4C3,POLK,RAD50,RBBP8,RFC1,TOPBP1,WRN
4	R-HSA-5693579	Homologous DNA Pairing and Strand Exchange	DNA Repair	1.762 x 10^(-2)	3.947 x 10^(-2)	ATM,ATR,BLM,BRCA2,RAD50,RBBP8,TOPBP1,WRN
4	R-HSA-5693568	Resolution of D-loop Structures through Holliday Junction Intermediates	DNA Repair	1.762 x 10^(-2)	4.018 x 10^(-2)	ATM,BLM,BRCA2,GEN1,RAD50,RBBP8,WRN
4	R-HSA-5693538	Homology Directed Repair	DNA Repair	1.949 x 10^(-2)	3.449 x 10^(-2)	ABRAXAS1,ATM,ATR,BLM,BRCA2,BRCC3,ERCC4,GEN1,H4C3,H4C3,POLK,RAD50,RBBP8,RFC1,TOPBP1,WRN
4	R-HSA-5693537	Resolution of D-Loop Structures	DNA Repair	2.029 x 10^(-2)	3.924 x 10^(-2)	ATM,BLM,BRCA2,GEN1,RAD50,RBBP8,WRN
4	R-HSA-5693554	Resolution of D-loop Structures through Synthesis-Dependent Strand Annealing (SDSA)	DNA Repair	2.411 x 10^(-2)	3.954 x 10^(-2)	ATM,BLM,BRCA2,RAD50,RBBP8,WRN
4	R-HSA-73856	RNA Polymerase II Transcription Termination	Gene expression (Transcription)	5.253 x 10^(-3)	4.620 x 10^(-2)	CDC40,CPSF2,FIP1L1,MAGOHB,NCBP1,PCF11,SLU7,SRSF11,SRSF3,THOC1,THOC2,UPF3B
4	R-HSA-212165	Epigenetic regulation of gene expression	Gene expression (Transcription)	5.728 x 10^(-3)	4.213 x 10^(-2)	AEBP2,ARID4B,DDX21,DEK,EZH2,H4C3,H4C3,HDAC2,MBD2,MNAT1,MTF2,POLR1F,RBBP4,SF3B1,SMARCA5,TAF1B,TAF1D,TDG,TET1
4	R-HSA-6807505	RNA polymerase II transcribes snRNA genes	Gene expression (Transcription)	8.074 x 10^(-3)	4.276 x 10^(-2)	CCNT1,CCNT2,GTF2E2,GTF2F2,ICE1,INTS2,NCBP1,PCF11,PHAX,SNAPC1,SNAPC3,ZC3H8
4	R-HSA-983168	Antigen processing: Ubiquitination & Proteasome degradation	Immune System	3.947 x 10^(-2)	2.958 x 10^(-2)	ANAPC4,CBLB,CDC16,CUL1,CUL5,DZIP3,FBXO11,FBXO22,GLMN,HACE1,HECTD1,LTN1,PSMC6,PSMD14,RBBP6,RNF19A,SMURF2,TRIM37,TRIM4,UBA5,UBA6,UBE2K,UBE2Q2,UBE3A,UBR1,UFL1,WWP1
4	R-HSA-170822	Regulation of Glucokinase by Glucokinase Regulatory Protein	Metabolism	4.412 x 10^(-2)	3.533 x 10^(-2)	NUP107,NUP42,NUP54,NUP88,RANBP2,TPR
4	R-HSA-2990846	SUMOylation	Metabolism of proteins	5.889 x 10^(-4)	5.074 x 10^(-2)	BLM,CASP8AP2,DDX5,H4C3,H4C3,HDAC2,NOP58,NPM1,NR2C1,NRIP1,NUP107,NUP42,NUP54,NUP88,RANBP2,SENP1,SMC3,SMC5,SMC6,SP3,TDG,TOPORS,TPR,WRN,ZNF131
4	R-HSA-3108232	SUMO E3 ligases SUMOylate target proteins	Metabolism of proteins	9.597 x 10^(-4)	4.924 x 10^(-2)	BLM,CASP8AP2,DDX5,H4C3,H4C3,HDAC2,NOP58,NPM1,NR2C1,NRIP1,NUP107,NUP42,NUP54,NUP88,RANBP2,SMC3,SMC5,SMC6,SP3,TDG,TOPORS,TPR,WRN,ZNF131
4	R-HSA-3108214	SUMOylation of DNA damage response and repair proteins	Metabolism of proteins	1.008 x 10^(-2)	4.118 x 10^(-2)	BLM,NUP107,NUP42,NUP54,NUP88,RANBP2,SMC3,SMC5,SMC6,TDG,TPR,WRN
4	R-HSA-4085377	SUMOylation of SUMOylation proteins	Metabolism of proteins	1.762 x 10^(-2)	4.018 x 10^(-2)	NUP107,NUP42,NUP54,NUP88,RANBP2,TOPORS,TPR
4	R-HSA-72203	Processing of Capped Intron-Containing Pre-mRNA	Metabolism of RNA	1.718 x 10^(-11)	9.311 x 10^(-2)	AQR,CCAR1,CDC40,CDC5L,CPSF2,CWC15,CWC22,CWC27,DDX42,DDX5,DNAJC8,FIP1L1,GCFC2,GTF2F2,HNRNPR,LSM8,MAGOHB,METTL14,MTREX,NCBP1,NUP107,NUP42,NUP54,NUP88,PCF11,PPIL3,PPIL4,PPWD1,PRPF40A,RANBP2,SF3B1,SLU7,SNRNP27,SNRNP48,SRSF10,SRSF11,SRSF3,THOC1,THOC2,TPR,TRA2B,U2SURP,UPF3B,WBP4,ZCRB1
4	R-HSA-72172	mRNA Splicing	Metabolism of RNA	2.226 x 10^(-9)	8.449 x 10^(-2)	AQR,CCAR1,CDC40,CDC5L,CPSF2,CWC15,CWC22,CWC27,DDX42,DDX5,DNAJC8,FIP1L1,GCFC2,GTF2F2,HNRNPR,LSM8,MAGOHB,MTREX,NCBP1,PCF11,PPIL3,PPIL4,PPWD1,PRPF40A,SF3B1,SLU7,SNRNP27,SNRNP48,SRSF10,SRSF11,SRSF3,TRA2B,U2SURP,UPF3B,WBP4,ZCRB1
4	R-HSA-72163	mRNA Splicing - Major Pathway	Metabolism of RNA	9.162 x 10^(-9)	8.103 x 10^(-2)	AQR,CCAR1,CDC40,CDC5L,CPSF2,CWC15,CWC22,CWC27,DDX42,DDX5,DNAJC8,FIP1L1,GCFC2,GTF2F2,HNRNPR,LSM8,MAGOHB,MTREX,NCBP1,PCF11,PPIL3,PPIL4,PPWD1,PRPF40A,SF3B1,SLU7,SNRNP27,SRSF10,SRSF11,SRSF3,TRA2B,U2SURP,UPF3B,WBP4
4	R-HSA-72306	tRNA processing	Metabolism of RNA	8.573 x 10^(-6)	6.712 x 10^(-2)	ALKBH8,C2orf49,CDKAL1,DDX1,FAM98B,NSUN6,NUP107,NUP42,NUP54,NUP88,PUS3,RANBP2,RPP14,RPP38,TPR,TRMT10A,TRMT10C,TRMT11,TRMT13,TRNT1,TYW3
4	R-HSA-72202	Transport of Mature Transcript to Cytoplasm	Metabolism of RNA	7.552 x 10^(-5)	6.189 x 10^(-2)	CDC40,CPSF2,FIP1L1,MAGOHB,NCBP1,NUP107,NUP42,NUP54,NUP88,RANBP2,SLU7,SRSF11,SRSF3,THOC1,THOC2,TPR,UPF3B
4	R-HSA-159236	Transport of Mature mRNA derived from an Intron-Containing Transcript	Metabolism of RNA	3.308 x 10^(-4)	5.754 x 10^(-2)	CDC40,MAGOHB,NCBP1,NUP107,NUP42,NUP54,NUP88,RANBP2,SLU7,SRSF11,SRSF3,THOC1,THOC2,TPR,UPF3B
4	R-HSA-6784531	tRNA processing in the nucleus	Metabolism of RNA	1.441 x 10^(-3)	5.363 x 10^(-2)	C2orf49,DDX1,FAM98B,NUP107,NUP42,NUP54,NUP88,RANBP2,RPP14,RPP38,TPR,TRNT1
4	R-HSA-72187	mRNA 3'-end processing	Metabolism of RNA	1.715 x 10^(-3)	5.215 x 10^(-2)	CDC40,CPSF2,FIP1L1,MAGOHB,NCBP1,PCF11,SLU7,SRSF11,SRSF3,THOC1,THOC2,UPF3B
4	R-HSA-159231	Transport of Mature mRNA Derived from an Intronless Transcript	Metabolism of RNA	5.728 x 10^(-3)	4.799 x 10^(-2)	CPSF2,FIP1L1,NCBP1,NUP107,NUP42,NUP54,NUP88,RANBP2,TPR
4	R-HSA-159234	Transport of Mature mRNAs Derived from Intronless Transcripts	Metabolism of RNA	6.298 x 10^(-3)	4.708 x 10^(-2)	CPSF2,FIP1L1,NCBP1,NUP107,NUP42,NUP54,NUP88,RANBP2,TPR
4	R-HSA-72312	rRNA processing	Metabolism of RNA	1.249 x 10^(-2)	3.692 x 10^(-2)	DDX21,DDX52,DIS3,EXOSC2,EXOSC9,FCF1,GNL3,KRR1,LTV1,MPHOSPH10,MTREX,NOP58,RIOK1,RPP14,RPP38,RPS27L,THUMPD1,TRMT10C,UTP14A,UTP14C,WDR3,WDR75
4	R-HSA-8868773	rRNA processing in the nucleus and cytosol	Metabolism of RNA	1.416 x 10^(-2)	3.624 x 10^(-2)	DDX21,DDX52,DIS3,EXOSC2,EXOSC9,FCF1,GNL3,KRR1,LTV1,MPHOSPH10,MTREX,NOP58,RIOK1,RPP14,RPP38,RPS27L,THUMPD1,UTP14A,UTP14C,WDR3,WDR75
4	R-HSA-6790901	rRNA modification in the nucleus and cytosol	Metabolism of RNA	1.553 x 10^(-2)	3.941 x 10^(-2)	DDX52,FCF1,KRR1,MPHOSPH10,NOP58,THUMPD1,UTP14A,UTP14C,WDR3,WDR75
4	R-HSA-6791226	Major pathway of rRNA processing in the nucleolus and cytosol	Metabolism of RNA	1.581 x 10^(-2)	3.555 x 10^(-2)	DDX21,DDX52,DIS3,EXOSC2,EXOSC9,FCF1,GNL3,KRR1,LTV1,MPHOSPH10,MTREX,NOP58,RIOK1,RPP14,RPP38,RPS27L,UTP14A,UTP14C,WDR3,WDR75
4	R-HSA-191859	snRNP Assembly	Metabolism of RNA	1.762 x 10^(-2)	3.861 x 10^(-2)	DDX20,NCBP1,NUP107,NUP42,NUP54,NUP88,PHAX,RANBP2,TPR
4	R-HSA-194441	Metabolism of non-coding RNA	Metabolism of RNA	1.762 x 10^(-2)	3.861 x 10^(-2)	DDX20,NCBP1,NUP107,NUP42,NUP54,NUP88,PHAX,RANBP2,TPR
4	R-HSA-6782315	tRNA modification in the nucleus and cytosol	Metabolism of RNA	1.762 x 10^(-2)	3.947 x 10^(-2)	ALKBH8,CDKAL1,NSUN6,PUS3,TRMT10A,TRMT11,TRMT13,TYW3
4	R-HSA-159227	Transport of the SLBP independent Mature mRNA	Metabolism of RNA	1.762 x 10^(-2)	4.018 x 10^(-2)	NCBP1,NUP107,NUP42,NUP54,NUP88,RANBP2,TPR
4	R-HSA-159230	Transport of the SLBP Dependant Mature mRNA	Metabolism of RNA	2.029 x 10^(-2)	3.924 x 10^(-2)	NCBP1,NUP107,NUP42,NUP54,NUP88,RANBP2,TPR
4	R-HSA-5620912	Anchoring of the basal body to the plasma membrane	Organelle biogenesis and maintenance	8.573 x 10^(-6)	6.763 x 10^(-2)	AHI1,AKAP9,CCP110,CENPJ,CEP135,CEP162,CEP192,CEP290,CEP57,CEP70,CEP78,CEP83,CEP97,CKAP5,HAUS1,HAUS6,IQCB1,OFD1,SCLT1,TTBK2
4	R-HSA-5617833	Cilium Assembly	Organelle biogenesis and maintenance	2.839 x 10^(-5)	5.962 x 10^(-2)	AHI1,AKAP9,ARL13B,CCP110,CENPJ,CEP135,CEP162,CEP192,CEP290,CEP57,CEP70,CEP78,CEP83,CEP97,CKAP5,DYNC2H1,HAUS1,HAUS6,IFT57,IFT74,IQCB1,KIF3A,KIFAP3,OFD1,PKD2,SCLT1,TRIP11,TTBK2,TTC21B
4	R-HSA-1852241	Organelle biogenesis and maintenance	Organelle biogenesis and maintenance	1.730 x 10^(-4)	5.266 x 10^(-2)	AHI1,AKAP9,ARL13B,CALM1,CCP110,CENPJ,CEP135,CEP162,CEP192,CEP290,CEP57,CEP70,CEP78,CEP83,CEP97,CHD9,CKAP5,DMAC2L,DYNC2H1,HAUS1,HAUS6,HSPA9,IFT57,IFT74,IQCB1,KIF3A,KIFAP3,MEF2C,OFD1,PKD2,SCLT1,TFAM,TRIP11,TTBK2,TTC21B
4	R-HSA-6811440	Retrograde transport at the Trans-Golgi-Network	Vesicle-mediated transport	1.404 x 10^(-2)	4.141 x 10^(-2)	COG5,GCC2,GOLGA4,M6PR,NAA35,NAPG,RHOBTB3,TMF1,USP6NL
4	R-HSA-6811442	Intra-Golgi and retrograde Golgi-to-ER traffic	Vesicle-mediated transport	3.340 x 10^(-2)	3.115 x 10^(-2)	CENPE,COG5,GALNT1,GCC2,GOLGA4,KIF20B,KIF21A,KIF2A,KIF3A,KIF5B,KIFAP3,M6PR,MAN1A2,NAA35,NAPG,RHOBTB3,TMF1,TRIP11,USP6NL,VPS45
5	R-HSA-5663202	Diseases of signal transduction by growth factor receptors and second messengers	Disease	1.555 x 10^(-2)	3.683 x 10^(-2)	ADAM10,BAG4,BIN2,BRAF,CCNC,CPSF6,CREB1,DUSP6,FGFR1OP2,JAK2,KDM7A,KRAS,MAML1,MAPK1,MDM2,PIK3AP1,PIK3CA,PPM1B,PPP2R5A,PPP2R5E,PRKAR1A,PSMD12,PTEN,QKI,SHOC2,SNW1,TBL1XR1,TNKS2,WDR48,ZMYM2
5	R-HSA-162587	HIV Life Cycle	Disease	3.188 x 10^(-2)	3.698 x 10^(-2)	CCNH,CDK7,CHMP2B,GTF2A2,GTF2E1,GTF2H1,NUP50,NUP58,TAF7,TSG101,VPS37A,VPS4B,XRCC4,XRCC5
5	R-HSA-6807505	RNA polymerase II transcribes snRNA genes	Gene expression (Transcription)	1.209 x 10^(-2)	4.432 x 10^(-2)	CDK7,ELL2,GTF2A2,GTF2E1,INTS13,INTS6,INTS8,NABP1,RPRD1A,ZNF143
5	R-HSA-168898	Toll-like Receptor Cascades	Immune System	1.790 x 10^(-7)	8.031 x 10^(-2)	ATF1,ATF2,CD36,CREB1,CTSS,DUSP6,IKBIP,IRAK4,MAP2K6,MAP3K8,MAPK1,MAPK8,MEF2A,PELI2,PIK3R4,RIPK2,RPS6KA3,S100A12,TAB2,TAB3,TANK,TBK1,TLR1,TLR2,TRAF3,UBE2D1
5	R-HSA-166016	Toll Like Receptor 4 (TLR4) Cascade	Immune System	1.790 x 10^(-7)	8.083 x 10^(-2)	ATF1,ATF2,CD36,CREB1,DUSP6,IKBIP,IRAK4,MAP2K6,MAP3K8,MAPK1,MAPK8,MEF2A,PELI2,RIPK2,RPS6KA3,S100A12,TAB2,TAB3,TANK,TBK1,TLR1,TLR2,TRAF3,UBE2D1
5	R-HSA-166058	MyD88:MAL(TIRAP) cascade initiated on plasma membrane	Immune System	7.181 x 10^(-7)	7.796 x 10^(-2)	ATF1,ATF2,CD36,CREB1,DUSP6,IKBIP,IRAK4,MAP2K6,MAP3K8,MAPK1,MAPK8,MEF2A,PELI2,RIPK2,RPS6KA3,S100A12,TAB2,TAB3,TLR1,TLR2
5	R-HSA-168188	Toll Like Receptor TLR6:TLR2 Cascade	Immune System	7.181 x 10^(-7)	7.796 x 10^(-2)	ATF1,ATF2,CD36,CREB1,DUSP6,IKBIP,IRAK4,MAP2K6,MAP3K8,MAPK1,MAPK8,MEF2A,PELI2,RIPK2,RPS6KA3,S100A12,TAB2,TAB3,TLR1,TLR2
5	R-HSA-168179	Toll Like Receptor TLR1:TLR2 Cascade	Immune System	7.181 x 10^(-7)	7.644 x 10^(-2)	ATF1,ATF2,CD36,CREB1,DUSP6,IKBIP,IRAK4,MAP2K6,MAP3K8,MAPK1,MAPK8,MEF2A,PELI2,RIPK2,RPS6KA3,S100A12,TAB2,TAB3,TLR1,TLR2
5	R-HSA-181438	Toll Like Receptor 2 (TLR2) Cascade	Immune System	7.181 x 10^(-7)	7.644 x 10^(-2)	ATF1,ATF2,CD36,CREB1,DUSP6,IKBIP,IRAK4,MAP2K6,MAP3K8,MAPK1,MAPK8,MEF2A,PELI2,RIPK2,RPS6KA3,S100A12,TAB2,TAB3,TLR1,TLR2
5	R-HSA-168164	Toll Like Receptor 3 (TLR3) Cascade	Immune System	7.181 x 10^(-7)	7.723 x 10^(-2)	ATF1,ATF2,CREB1,DUSP6,IKBIP,MAP2K6,MAP3K8,MAPK1,MAPK8,MEF2A,RIPK2,RPS6KA3,S100A12,TAB2,TAB3,TANK,TBK1,TRAF3,UBE2D1
5	R-HSA-166166	MyD88-independent TLR4 cascade	Immune System	1.248 x 10^(-6)	7.458 x 10^(-2)	ATF1,ATF2,CREB1,DUSP6,IKBIP,MAP2K6,MAP3K8,MAPK1,MAPK8,MEF2A,RIPK2,RPS6KA3,S100A12,TAB2,TAB3,TANK,TBK1,TRAF3,UBE2D1
5	R-HSA-937061	TRIF(TICAM1)-mediated TLR4 signaling	Immune System	1.248 x 10^(-6)	7.458 x 10^(-2)	ATF1,ATF2,CREB1,DUSP6,IKBIP,MAP2K6,MAP3K8,MAPK1,MAPK8,MEF2A,RIPK2,RPS6KA3,S100A12,TAB2,TAB3,TANK,TBK1,TRAF3,UBE2D1
5	R-HSA-168138	Toll Like Receptor 9 (TLR9) Cascade	Immune System	4.177 x 10^(-6)	7.063 x 10^(-2)	ATF1,ATF2,CREB1,DUSP6,IKBIP,IRAK4,MAP2K6,MAP3K8,MAPK1,MAPK8,MEF2A,PELI2,PIK3R4,RIPK2,RPS6KA3,S100A12,TAB2,TAB3
5	R-HSA-168142	Toll Like Receptor 10 (TLR10) Cascade	Immune System	4.177 x 10^(-6)	7.129 x 10^(-2)	ATF1,ATF2,CREB1,DUSP6,IKBIP,IRAK4,MAP2K6,MAP3K8,MAPK1,MAPK8,MEF2A,PELI2,RIPK2,RPS6KA3,S100A12,TAB2,TAB3
5	R-HSA-168176	Toll Like Receptor 5 (TLR5) Cascade	Immune System	4.177 x 10^(-6)	7.129 x 10^(-2)	ATF1,ATF2,CREB1,DUSP6,IKBIP,IRAK4,MAP2K6,MAP3K8,MAPK1,MAPK8,MEF2A,PELI2,RIPK2,RPS6KA3,S100A12,TAB2,TAB3
5	R-HSA-975871	MyD88 cascade initiated on plasma membrane	Immune System	4.177 x 10^(-6)	7.129 x 10^(-2)	ATF1,ATF2,CREB1,DUSP6,IKBIP,IRAK4,MAP2K6,MAP3K8,MAPK1,MAPK8,MEF2A,PELI2,RIPK2,RPS6KA3,S100A12,TAB2,TAB3
5	R-HSA-975138	TRAF6 mediated induction of NFkB and MAP kinases upon TLR7/8 or 9 activation	Immune System	9.693 x 10^(-6)	6.811 x 10^(-2)	ATF1,ATF2,CREB1,DUSP6,IKBIP,IRAK4,MAP2K6,MAP3K8,MAPK1,MAPK8,MEF2A,PELI2,RIPK2,RPS6KA3,S100A12,TAB2,TAB3
5	R-HSA-975155	MyD88 dependent cascade initiated on endosome	Immune System	1.047 x 10^(-5)	6.760 x 10^(-2)	ATF1,ATF2,CREB1,DUSP6,IKBIP,IRAK4,MAP2K6,MAP3K8,MAPK1,MAPK8,MEF2A,PELI2,RIPK2,RPS6KA3,S100A12,TAB2,TAB3
5	R-HSA-168181	Toll Like Receptor 7/8 (TLR7/8) Cascade	Immune System	1.133 x 10^(-5)	6.710 x 10^(-2)	ATF1,ATF2,CREB1,DUSP6,IKBIP,IRAK4,MAP2K6,MAP3K8,MAPK1,MAPK8,MEF2A,PELI2,RIPK2,RPS6KA3,S100A12,TAB2,TAB3
5	R-HSA-450294	MAP kinase activation	Immune System	2.078 x 10^(-5)	6.936 x 10^(-2)	ATF1,ATF2,CREB1,DUSP6,MAP2K6,MAP3K8,MAPK1,MAPK8,MEF2A,RIPK2,RPS6KA3,TAB2,TAB3
5	R-HSA-448424	Interleukin-17 signaling	Immune System	8.176 x 10^(-5)	6.368 x 10^(-2)	ATF1,ATF2,CREB1,DUSP6,MAP2K6,MAP3K8,MAPK1,MAPK8,MEF2A,RIPK2,RPS6KA3,TAB2,TAB3
5	R-HSA-983169	Class I MHC mediated antigen processing & presentation	Immune System	1.272 x 10^(-4)	5.224 x 10^(-2)	ASB7,BECN1,CD36,CTSS,CUL3,CYBB,ERAP1,FBXL5,HECW2,HERC4,ITGAV,KLHL2,KLHL5,PIK3R4,PJA2,PSMD12,RCHY1,RLIM,RNF144B,RNF217,RNF34,RNF6,SEC22B,SEC23A,SEC24A,SEC24B,SNAP23,TLR1,TLR2,UBE2B,UBE2D1,UBE2W,WSB1
5	R-HSA-6798695	Neutrophil degranulation	Immune System	1.883 x 10^(-4)	5.003 x 10^(-2)	ACTR2,ADAM10,ASAH1,ATP11B,ATP6V1D,BIN2,C6orf120,CAT,CD36,CD55,CD58,CLEC12A,CLEC4D,CPNE3,CTSS,CYBB,DDX3X,DNAJC3,ENPP4,FGL2,GCA,GLIPR1,GOLGA7,ITGAV,KCMF1,MAGT1,MAPK1,MNDA,MOSPD2,PSMD12,RAB10,RAB27A,S100A12,SLCO4C1,SNAP23,TLR2,VNN1,XRCC5
5	R-HSA-450282	MAPK targets/ Nuclear events mediated by MAP kinases	Immune System	4.807 x 10^(-4)	6.402 x 10^(-2)	ATF1,ATF2,CREB1,DUSP6,MAPK1,MAPK8,MEF2A,RPS6KA3
5	R-HSA-983170	Antigen Presentation: Folding, assembly and peptide loading of class I MHC	Immune System	1.825 x 10^(-2)	4.767 x 10^(-2)	BECN1,ERAP1,PIK3R4,SEC23A,SEC24A,SEC24B
5	R-HSA-936440	Negative regulators of DDX58/IFIH1 signaling	Immune System	4.441 x 10^(-2)	4.153 x 10^(-2)	ATG5,CYLD,TAX1BP1,TBK1,TRAF3,UBE2D1
5	R-HSA-1655829	Regulation of cholesterol biosynthesis by SREBP (SREBF)	Metabolism	2.574 x 10^(-2)	4.214 x 10^(-2)	INSIG2,NCOA2,NFYA,NFYB,SEC23A,SEC24A,SEC24B,TBL1XR1
5	R-HSA-8873719	RAB geranylgeranylation	Metabolism of proteins	1.477 x 10^(-4)	6.218 x 10^(-2)	CHM,RAB10,RAB12,RAB21,RAB22A,RAB27A,RAB27B,RAB2A,RAB33B,RAB5A,RAB8B,RABGGTB
5	R-HSA-198725	Nuclear Events (kinase and transcription factor activation)	Signal Transduction	2.482 x 10^(-3)	5.186 x 10^(-2)	ATF1,ATF2,CREB1,DUSP6,MAPK1,MEF2A,NAB1,RPS6KA3,SGK1,TCF12
5	R-HSA-187037	Signaling by NTRK1 (TRKA)	Signal Transduction	2.596 x 10^(-3)	4.790 x 10^(-2)	ATF1,ATF2,BRAF,CREB1,DUSP6,KRAS,MAPK1,MEF2A,NAB1,PIK3CA,RIT1,RPS6KA3,SGK1,TCF12
5	R-HSA-166520	Signaling by NTRKs	Signal Transduction	1.249 x 10^(-2)	4.137 x 10^(-2)	ATF1,ATF2,BRAF,CREB1,DUSP6,KRAS,MAPK1,MEF2A,NAB1,PIK3CA,RIT1,RPS6KA3,SGK1,TCF12
5	R-HSA-1445148	Translocation of SLC2A4 (GLUT4) to the plasma membrane	Vesicle-mediated transport	3.508 x 10^(-2)	3.926 x 10^(-2)	C2CD5,EXOC1,EXOC5,PRKAB2,RAB10,RALGAPB,RHOQ,SNAP23,STXBP3
5	R-HSA-8876198	RAB GEFs exchange GTP for GDP on RABs	Vesicle-mediated transport	4.441 x 10^(-2)	3.710 x 10^(-2)	CHM,RAB10,RAB12,RAB21,RAB27A,RAB27B,RAB5A,RAB8B,TRAPPC13,TRAPPC8
6	R-HSA-3247509	Chromatin modifying enzymes	Chromatin organization	8.613 x 10^(-4)	5.493 x 10^(-2)	ASH1L,BRD1,BRD8,CREBBP,EP300,KAT6B,KDM5A,KDM5B,KMT2A,KMT2C,KMT2E,KMT5A,NCOR1,NSD1,NSD3,PBRM1,PHF20,SETD2,SMARCA2,SMARCC1
6	R-HSA-4839726	Chromatin organization	Chromatin organization	8.613 x 10^(-4)	5.493 x 10^(-2)	ASH1L,BRD1,BRD8,CREBBP,EP300,KAT6B,KDM5A,KDM5B,KMT2A,KMT2C,KMT2E,KMT5A,NCOR1,NSD1,NSD3,PBRM1,PHF20,SETD2,SMARCA2,SMARCC1
6	R-HSA-3214841	PKMTs methylate histone lysines	Chromatin organization	2.726 x 10^(-2)	4.942 x 10^(-2)	ASH1L,KMT2A,KMT2C,KMT2E,KMT5A,NSD1,NSD3,SETD2
6	R-HSA-5620912	Anchoring of the basal body to the plasma membrane	Organelle biogenesis and maintenance	3.723 x 10^(-2)	4.472 x 10^(-2)	ALMS1,CDK5RAP2,CEP89,CNTRL,PCM1,PCNT,RAB3IP,RAB8A,SDCCAG8
6	R-HSA-9012999	RHO GTPase cycle	Signal Transduction	8.613 x 10^(-4)	5.289 x 10^(-2)	AKAP13,ARHGAP17,ARHGAP21,ARHGAP25,ARHGAP31,DIAPH1,DIAPH2,DOCK10,DOCK2,FAM13A,FNBP1,IQGAP2,ITGB1,ITSN1,MTR,NHS,RNF20,SPEN,SPTBN1,SRRM1,STK38,SWAP70,TAOK3,TMOD3,TPM4,TRIO,WHAMM
6	R-HSA-9013404	RAC2 GTPase cycle	Signal Transduction	2.726 x 10^(-2)	4.872 x 10^(-2)	ARHGAP17,ARHGAP21,DOCK10,DOCK2,ITGB1,NHS,SWAP70,TAOK3,TRIO
6	R-HSA-9013149	RAC1 GTPase cycle	Signal Transduction	3.382 x 10^(-2)	4.253 x 10^(-2)	ARHGAP17,ARHGAP21,ARHGAP25,ARHGAP31,DOCK10,DOCK2,FAM13A,IQGAP2,ITGB1,NHS,SWAP70,TAOK3,TRIO
7	R-HSA-391160	Signal regulatory protein family interactions	Cell-Cell communication	2.952 x 10^(-3)	6.293 x 10^(-2)	GRB2,PTPN6,SIRPA,SIRPB1,TYROBP
7	R-HSA-1500931	Cell-Cell communication	Cell-Cell communication	3.425 x 10^(-2)	3.490 x 10^(-2)	ACTN1,ACTN4,F11R,GRB2,NECTIN1,PTPN6,PXN,SIRPA,SIRPB1,TYROBP,VASP
7	R-HSA-373755	Semaphorin interactions	Developmental Biology	4.572 x 10^(-3)	4.868 x 10^(-2)	CFL1,LIMK2,MYH9,PAK1,RAC1,SEMA4A,SEMA4D,TLN1,TYROBP
7	R-HSA-3928662	EPHB-mediated forward signaling	Developmental Biology	7.140 x 10^(-3)	4.930 x 10^(-2)	ARPC5,CFL1,EPHB1,LIMK2,LYN,PAK1,RAC1
7	R-HSA-2682334	EPH-Ephrin signaling	Developmental Biology	1.231 x 10^(-2)	4.200 x 10^(-2)	ARPC5,CFL1,EPHB1,LIMK2,LYN,MMP9,MYH9,PAK1,PSENEN,RAC1
7	R-HSA-9664407	Parasite infection	Disease	1.138 x 10^(-4)	6.696 x 10^(-2)	ARPC5,FGR,GRB2,HCK,LYN,MYH9,MYO9B,RAC1,SYK,WAS,WIPF1
7	R-HSA-9664417	Leishmania phagocytosis	Disease	1.138 x 10^(-4)	6.696 x 10^(-2)	ARPC5,FGR,GRB2,HCK,LYN,MYH9,MYO9B,RAC1,SYK,WAS,WIPF1
7	R-HSA-9664422	FCGR3A-mediated phagocytosis	Disease	1.138 x 10^(-4)	6.696 x 10^(-2)	ARPC5,FGR,GRB2,HCK,LYN,MYH9,MYO9B,RAC1,SYK,WAS,WIPF1
7	R-HSA-9658195	Leishmania infection	Disease	5.186 x 10^(-4)	5.264 x 10^(-2)	ARPC5,DPEP2,FCGR2A,FGR,GNAI2,GNB1,GRB2,HCK,IL1B,LYN,MYH9,MYO9B,PYCARD,RAC1,SYK,WAS,WIPF1
7	R-HSA-5663202	Diseases of signal transduction by growth factor receptors and second messengers	Disease	2.133 x 10^(-3)	4.322 x 10^(-2)	APBB1IP,ARRB2,CAMK2G,CBL,CUX1,ETV6,FKBP1A,GAB2,GRB2,HIP1,IRS2,JUNB,KREMEN1,LYN,MSN,MYH9,NOTCH1,OS9,PDPK1,PIK3CD,PSENEN,PSME3,RAC1,RAF1,RHOG,STAT3,STAT5B,TBL1X,TLN1
7	R-HSA-1839117	Signaling by cytosolic FGFR1 fusion mutants	Disease	4.840 x 10^(-3)	5.853 x 10^(-2)	CUX1,GAB2,GRB2,STAT3,STAT5B
7	R-HSA-9662851	Anti-inflammatory response favouring Leishmania parasite infection	Disease	1.508 x 10^(-2)	4.150 x 10^(-2)	DPEP2,FCGR2A,FGR,GNAI2,GNB1,HCK,LYN,MYH9,SYK
7	R-HSA-9664433	Leishmania parasite growth and survival	Disease	1.508 x 10^(-2)	4.150 x 10^(-2)	DPEP2,FCGR2A,FGR,GNAI2,GNB1,HCK,LYN,MYH9,SYK
7	R-HSA-9682385	FLT3 signaling in disease	Disease	2.642 x 10^(-2)	4.374 x 10^(-2)	CBL,ETV6,GAB2,GRB2,STAT5B
7	R-HSA-1839124	FGFR1 mutant receptor activation	Disease	3.802 x 10^(-2)	4.066 x 10^(-2)	CUX1,GAB2,GRB2,STAT3,STAT5B
7	R-HSA-9703465	Signaling by FLT3 fusion proteins	Disease	3.802 x 10^(-2)	4.379 x 10^(-2)	ETV6,GAB2,GRB2,STAT5B
7	R-HSA-9669938	Signaling by KIT in disease	Disease	4.282 x 10^(-2)	4.230 x 10^(-2)	GRB2,LYN,STAT3,STAT5B
7	R-HSA-9670439	Signaling by phosphorylated juxtamembrane, extracellular and kinase domain KIT mutants	Disease	4.282 x 10^(-2)	4.230 x 10^(-2)	GRB2,LYN,STAT3,STAT5B
7	R-HSA-9702518	STAT5 activation downstream of FLT3 ITD mutants	Disease	4.282 x 10^(-2)	4.753 x 10^(-2)	GAB2,GRB2,STAT5B
7	R-HSA-76002	Platelet activation, signaling and aggregation	Hemostasis	2.791 x 10^(-5)	6.259 x 10^(-2)	ACTN1,ACTN4,APBB1IP,APLP2,ARRB2,CAP1,CD63,CFL1,FCER1G,GNAI2,GNB1,GRB2,LYN,ORM1,PDPK1,PRKCB,PRKCD,PSAP,PTPN6,RAC1,RAF1,RHOG,SERPINA1,SYK,TIMP1,TLN1
7	R-HSA-202733	Cell surface interactions at the vascular wall	Hemostasis	7.474 x 10^(-4)	5.188 x 10^(-2)	CD177,F11R,FCER1G,GRB2,ITGA5,ITGAX,ITGB2,JAML,LYN,PTPN6,SELL,SELPLG,SIRPA,SLC16A3,TREM1
7	R-HSA-114604	GPVI-mediated activation cascade	Hemostasis	2.671 x 10^(-3)	5.599 x 10^(-2)	FCER1G,LYN,PDPK1,PTPN6,RAC1,RHOG,SYK
7	R-HSA-76005	Response to elevated platelet cytosolic Ca2+	Hemostasis	1.707 x 10^(-2)	3.836 x 10^(-2)	ACTN1,ACTN4,APLP2,CAP1,CD63,CFL1,ORM1,PRKCB,PSAP,SERPINA1,TIMP1,TLN1
7	R-HSA-114608	Platelet degranulation	Hemostasis	3.425 x 10^(-2)	3.490 x 10^(-2)	ACTN1,ACTN4,APLP2,CAP1,CD63,CFL1,ORM1,PSAP,SERPINA1,TIMP1,TLN1
7	R-HSA-6798695	Neutrophil degranulation	Immune System	1.112 x 10^(-35)	1.722 x 10^(-1)	ADGRE3,ADGRE5,ADGRG3,ALOX5,ANPEP,ARHGAP45,ARHGAP9,ARPC5,BST1,CAP1,CD14,CD177,CD63,CD93,CDA,CHI3L1,CKAP4,CNN2,CPPED1,CRISPLD2,CST3,CXCR1,CXCR2,CYSTM1,DOK3,FCAR,FCER1G,FCGR2A,FCGR3B,FGR,FPR1,FPR2,GRN,GSN,HSPA6,IGF2R,IMPDH1,IST1,ITGAX,ITGB2,KPNB1,LAMP1,LILRB2,LILRB3,LILRB3,LILRB3,LRG1,MGAM,MMP25,MMP9,MVP,NFAM1,ORM1,PLAUR,PRKCD,PSAP,PTAFR,PTPN6,PTPRJ,PYCARD,QPCT,RAB31,RAB3D,RAB7A,RAC1,RHOG,RNASET2,S1…
7	R-HSA-449147	Signaling by Interleukins	Immune System	4.880 x 10^(-8)	7.492 x 10^(-2)	ALOX5,BCL6,CBL,CEBPD,CFL1,CNN2,CSF2RA,CSF3R,FPR1,GAB2,GRB2,HCK,IL13RA1,IL17RA,IL1B,IL1R2,IL1RN,IL6R,IRS2,ITGAX,ITGB2,JAK3,JUNB,LCP1,LYN,MAP3K3,MMP9,MSN,N4BP1,NFKBIA,PIK3CD,PITPNA,PSME3,PTAFR,PTPN6,STAT3,STAT5B,SYK,TALDO1,TIMP1,TNFRSF1A,TNFRSF1B,TYK2
7	R-HSA-2029480	Fcgamma receptor (FCGR) dependent phagocytosis	Immune System	1.369 x 10^(-5)	7.471 x 10^(-2)	ARPC5,CFL1,FCGR2A,FGR,GRB2,HCK,LYN,MYH9,MYO9B,PAK1,PRKCD,RAC1,SYK,WAS,WIPF1
7	R-HSA-512988	Interleukin-3, Interleukin-5 and GM-CSF signaling	Immune System	2.791 x 10^(-5)	7.690 x 10^(-2)	CBL,CSF2RA,GAB2,GRB2,HCK,JAK3,LYN,PIK3CD,PTPN6,STAT5B,SYK
7	R-HSA-9674555	Signaling by CSF3 (G-CSF)	Immune System	2.791 x 10^(-5)	8.240 x 10^(-2)	CSF3R,GAB2,GRB2,HCK,LYN,STAT3,STAT5B,SYK,TYK2
7	R-HSA-2730905	Role of LAT2/NTAL/LAB on calcium mobilization	Immune System	2.995 x 10^(-5)	9.082 x 10^(-2)	FCER1G,GAB2,GRB2,LAT2,LYN,PDPK1,SYK
7	R-HSA-6785807	Interleukin-4 and Interleukin-13 signaling	Immune System	1.124 x 10^(-4)	6.312 x 10^(-2)	ALOX5,BCL6,CEBPD,IL13RA1,IL1B,IL6R,ITGAX,ITGB2,JAK3,JUNB,MMP9,STAT3,TIMP1,TNFRSF1B,TYK2
7	R-HSA-6783783	Interleukin-10 signaling	Immune System	1.138 x 10^(-4)	6.981 x 10^(-2)	FPR1,IL1B,IL1R2,IL1RN,PTAFR,STAT3,TIMP1,TNFRSF1A,TNFRSF1B,TYK2
7	R-HSA-2029482	Regulation of actin dynamics for phagocytic cup formation	Immune System	1.485 x 10^(-4)	6.542 x 10^(-2)	ARPC5,CFL1,FCGR2A,GRB2,MYH9,MYO9B,PAK1,RAC1,SYK,WAS,WIPF1
7	R-HSA-451927	Interleukin-2 family signaling	Immune System	3.163 x 10^(-4)	6.449 x 10^(-2)	CSF2RA,GAB2,GRB2,JAK3,PIK3CD,PTPN6,STAT3,STAT5B,SYK
7	R-HSA-9705462	Inactivation of CSF3 (G-CSF) signaling	Immune System	3.658 x 10^(-4)	6.962 x 10^(-2)	CSF3R,HCK,LYN,STAT3,STAT5B,SYK,TYK2
7	R-HSA-198933	Immunoregulatory interactions between a Lymphoid and a non-Lymphoid cell	Immune System	6.533 x 10^(-4)	5.290 x 10^(-2)	ICAM3,ITGB2,JAML,LILRA1,LILRA2,LILRB2,LILRB3,LILRB3,LILRB3,PILRA,SELL,SIGLEC10,TREM1,TREML2,TYROBP
7	R-HSA-9607240	FLT3 Signaling	Immune System	6.922 x 10^(-4)	6.198 x 10^(-2)	CBL,GAB2,GRB2,HCK,PTPRJ,SLA,STAT5B,SYK
7	R-HSA-2029481	FCGR activation	Immune System	7.465 x 10^(-4)	7.461 x 10^(-2)	FCGR2A,FGR,HCK,LYN,SYK
7	R-HSA-912631	Regulation of signaling by CBL	Immune System	1.532 x 10^(-3)	6.340 x 10^(-2)	CBL,GRB2,HCK,LYN,PIK3CD,SYK
7	R-HSA-8983432	Interleukin-15 signaling	Immune System	1.587 x 10^(-3)	6.817 x 10^(-2)	GAB2,GRB2,JAK3,STAT3,STAT5B
7	R-HSA-1222556	ROS and RNS production in phagocytes	Immune System	3.015 x 10^(-3)	5.493 x 10^(-2)	ATP6V0B,ATP6V0D1,ATP6V1B2,NCF1,NCF4,SLC11A1,TCIRG1
7	R-HSA-912526	Interleukin receptor SHC signaling	Immune System	4.309 x 10^(-3)	5.561 x 10^(-2)	CSF2RA,GAB2,GRB2,JAK3,PIK3CD,PTPN6
7	R-HSA-1059683	Interleukin-6 signaling	Immune System	7.037 x 10^(-3)	6.162 x 10^(-2)	CBL,IL6R,STAT3,TYK2
7	R-HSA-447115	Interleukin-12 family signaling	Immune System	8.407 x 10^(-3)	4.636 x 10^(-2)	CFL1,CNN2,LCP1,MSN,PITPNA,STAT3,TALDO1,TYK2
7	R-HSA-2871796	FCERI mediated MAPK activation	Immune System	9.465 x 10^(-3)	4.959 x 10^(-2)	FCER1G,GRB2,LYN,PAK1,RAC1,SYK
7	R-HSA-9020591	Interleukin-12 signaling	Immune System	1.278 x 10^(-2)	4.537 x 10^(-2)	CFL1,CNN2,LCP1,MSN,PITPNA,TALDO1,TYK2
7	R-HSA-982772	Growth hormone receptor signaling	Immune System	1.515 x 10^(-2)	4.862 x 10^(-2)	IRS2,LYN,PTPN6,STAT3,STAT5B
7	R-HSA-2454202	Fc epsilon receptor (FCERI) signaling	Immune System	1.707 x 10^(-2)	3.836 x 10^(-2)	FCER1G,GAB2,GRB2,LAT2,LYN,NFKBIA,PAK1,PDPK1,PSME3,RAC1,RASGRP4,SYK
7	R-HSA-8950505	Gene and protein expression by JAK-STAT signaling after Interleukin-12 stimulation	Immune System	1.918 x 10^(-2)	4.386 x 10^(-2)	CFL1,CNN2,LCP1,MSN,PITPNA,TALDO1
7	R-HSA-5621481	C-type lectin receptors (CLRs)	Immune System	2.517 x 10^(-2)	3.613 x 10^(-2)	FCER1G,ICAM3,IL1B,LYN,NFKBIA,PAK1,PDPK1,PRKCD,PSME3,PYCARD,RAF1,SYK
7	R-HSA-2172127	DAP12 interactions	Immune System	3.802 x 10^(-2)	3.854 x 10^(-2)	GRB2,RAC1,SIRPB1,SYK,TREM1,TYROBP
7	R-HSA-983695	Antigen activates B Cell Receptor (BCR) leading to generation of second messengers	Immune System	4.200 x 10^(-2)	3.972 x 10^(-2)	GRB2,LYN,PIK3CD,PTPN6,SYK
7	R-HSA-9020958	Interleukin-21 signaling	Immune System	4.282 x 10^(-2)	4.753 x 10^(-2)	JAK3,STAT3,STAT5B
7	R-HSA-389356	CD28 co-stimulation	Immune System	4.408 x 10^(-2)	3.882 x 10^(-2)	GRB2,LYN,PAK1,PDPK1,RAC1
7	R-HSA-5621575	CD209 (DC-SIGN) signaling	Immune System	4.736 x 10^(-2)	4.091 x 10^(-2)	ICAM3,LYN,PAK1,RAF1
7	R-HSA-2142691	Synthesis of Leukotrienes (LT) and Eoxins (EX)	Metabolism	4.736 x 10^(-2)	4.091 x 10^(-2)	ALOX5,ALOX5AP,CYP4F3,DPEP2
7	R-HSA-8849932	Synaptic adhesion-like molecules	Neuronal System	4.736 x 10^(-2)	4.091 x 10^(-2)	FLOT1,FLOT2,LRFN1,RTN3
7	R-HSA-9012999	RHO GTPase cycle	Signal Transduction	1.744 x 10^(-4)	5.191 x 10^(-2)	ABR,ACTN1,ARAP1,ARHGAP26,ARHGAP27,ARHGAP45,ARHGAP9,ARHGDIB,ARHGEF2,ARHGEF40,BASP1,CKAP4,DOCK5,EFHD2,FGD3,FLOT1,FLOT2,FMNL1,GIT2,GRB2,MYO9B,NCF1,NCF4,NSFL1C,PAK1,PREX1,RAB7A,RAC1,RHOG,SHKBP1,STK10,WAS,WIPF1
7	R-HSA-9013149	RAC1 GTPase cycle	Signal Transduction	2.388 x 10^(-4)	5.524 x 10^(-2)	ABR,ARAP1,ARHGAP26,ARHGAP27,ARHGAP45,ARHGAP9,ARHGDIB,DOCK5,FMNL1,GIT2,MYO9B,NCF1,NCF4,PAK1,PREX1,RAB7A,RAC1,WAS,WIPF1
7	R-HSA-1433557	Signaling by SCF-KIT	Signal Transduction	2.846 x 10^(-4)	6.549 x 10^(-2)	CBL,GAB2,GRB2,LYN,MMP9,PTPN6,RAC1,STAT3,STAT5B
7	R-HSA-9013148	CDC42 GTPase cycle	Signal Transduction	2.846 x 10^(-4)	5.537 x 10^(-2)	ABR,ARAP1,ARHGAP26,ARHGAP27,ARHGAP45,ARHGAP9,ARHGDIB,FGD3,FMNL1,GIT2,MYO9B,PAK1,PREX1,RAB7A,SHKBP1,WAS,WIPF1
7	R-HSA-5627117	RHO GTPases Activate ROCKs	Signal Transduction	7.635 x 10^(-3)	5.477 x 10^(-2)	CFL1,LIMK2,MYH9,PAK1,PPP1R12B
7	R-HSA-8980692	RHOA GTPase cycle	Signal Transduction	1.349 x 10^(-2)	3.944 x 10^(-2)	ABR,ARAP1,ARHGAP26,ARHGAP45,ARHGAP9,ARHGDIB,ARHGEF2,ARHGEF40,FLOT1,FLOT2,MYO9B,PREX1,STK10
7	R-HSA-5668599	RHO GTPases Activate NADPH Oxidases	Signal Transduction	1.515 x 10^(-2)	4.862 x 10^(-2)	NCF1,NCF4,PRKCB,PRKCD,RAC1
7	R-HSA-9006335	Signaling by Erythropoietin	Signal Transduction	1.731 x 10^(-2)	4.730 x 10^(-2)	GRB2,IRS2,LYN,PIK3CD,STAT5B
7	R-HSA-1433559	Regulation of KIT signaling	Signal Transduction	2.339 x 10^(-2)	4.898 x 10^(-2)	CBL,GRB2,LYN,PTPN6
7	R-HSA-354192	Integrin signaling	Signal Transduction	2.356 x 10^(-2)	4.487 x 10^(-2)	APBB1IP,GRB2,PDPK1,SYK,TLN1
7	R-HSA-9013026	RHOB GTPase cycle	Signal Transduction	2.427 x 10^(-2)	3.922 x 10^(-2)	ABR,ARHGAP26,ARHGEF2,FLOT1,FLOT2,MYO9B,PREX1,STK10
7	R-HSA-9013106	RHOC GTPase cycle	Signal Transduction	3.297 x 10^(-2)	3.736 x 10^(-2)	ABR,ARHGAP26,ARHGEF40,FLOT1,FLOT2,MYO9B,PREX1,STK10
7	R-HSA-9013423	RAC3 GTPase cycle	Signal Transduction	3.802 x 10^(-2)	3.543 x 10^(-2)	ABR,ARHGAP26,ARHGDIB,GIT2,NCF1,NCF4,PAK1,PREX1,RAB7A
7	R-HSA-195258	RHO GTPase Effectors	Signal Transduction	3.964 x 10^(-2)	3.142 x 10^(-2)	ARPC5,CFL1,FMNL1,GRB2,LIMK2,MYH9,NCF1,NCF4,NDE1,NDEL1,PAK1,PDPK1,PPP1R12B,PRKCB,PRKCD,RAC1,RHOG,TUBA1A,WAS,WIPF1
7	R-HSA-74752	Signaling by Insulin receptor	Signal Transduction	4.282 x 10^(-2)	3.520 x 10^(-2)	ATP6V0B,ATP6V0D1,ATP6V1B2,GAB2,GRB2,IRS2,PDPK1,TCIRG1
8	R-HSA-9612973	Autophagy	Autophagy	3.105 x 10^(-2)	3.749 x 10^(-2)	ATG9A,GABARAPL2,MFN2,PINK1,TUBB1,TUBB2A,UBA52,UBAP1,UBB,VPS28,WDR45
8	R-HSA-5205685	PINK1-PRKN Mediated Mitophagy	Autophagy	4.100 x 10^(-2)	4.610 x 10^(-2)	MFN2,PINK1,UBA52,UBB
8	R-HSA-69231	Cyclin D associated events in G1	Cell Cycle	7.005 x 10^(-3)	6.249 x 10^(-2)	CDKN1A,CDKN2D,E2F2,E2F4,SKP1,TFDP1,UBA52,UBB
8	R-HSA-69236	G1 Phase	Cell Cycle	7.005 x 10^(-3)	6.249 x 10^(-2)	CDKN1A,CDKN2D,E2F2,E2F4,SKP1,TFDP1,UBA52,UBB
8	R-HSA-8854050	FBXL7 down-regulates AURKA during mitotic entry and in early mitosis	Cell Cycle	4.100 x 10^(-2)	3.988 x 10^(-2)	PSME4,PSMF1,RBX1,SKP1,UBA52,UBB
8	R-HSA-9708530	Regulation of BACH1 activity	Cellular responses to external stimuli	1.315 x 10^(-2)	7.017 x 10^(-2)	RBX1,SKP1,UBA52,UBB
8	R-HSA-9711123	Cellular response to chemical stress	Cellular responses to external stimuli	1.359 x 10^(-2)	4.198 x 10^(-2)	BLVRB,CARM1,COX6B1,GPX1,PRDX2,PRDX5,PRDX6,PSME4,PSMF1,RBX1,SKP1,TXNRD2,UBA52,UBB
8	R-HSA-2559585	Oncogene Induced Senescence	Cellular responses to external stimuli	3.105 x 10^(-2)	4.563 x 10^(-2)	CDKN2D,E2F2,TFDP1,UBA52,UBB
8	R-HSA-3299685	Detoxification of Reactive Oxygen Species	Cellular responses to external stimuli	4.100 x 10^(-2)	4.211 x 10^(-2)	GPX1,PRDX2,PRDX5,PRDX6,TXNRD2
8	R-HSA-373760	L1CAM interactions	Developmental Biology	4.943 x 10^(-2)	3.513 x 10^(-2)	ANK1,AP2M1,AP2S1,ITGA2B,ITGB3,SPTA1,SPTB,TUBB1,TUBB2A
8	R-HSA-175474	Assembly Of The HIV Virion	Disease	8.903 x 10^(-3)	7.190 x 10^(-2)	FURIN,UBA52,UBAP1,UBB,VPS28
8	R-HSA-174490	Membrane binding and targetting of GAG proteins	Disease	1.359 x 10^(-2)	6.100 x 10^(-2)	UBA52,UBAP1,UBB,VPS28
8	R-HSA-174495	Synthesis And Processing Of GAG, GAGPOL Polyproteins	Disease	1.359 x 10^(-2)	6.100 x 10^(-2)	UBA52,UBAP1,UBB,VPS28
8	R-HSA-5674400	Constitutive Signaling by AKT1 E17K in Cancer	Disease	1.359 x 10^(-2)	5.482 x 10^(-2)	AKT1S1,CDKN1A,FOXO3,FOXO4,PRR5
8	R-HSA-9682385	FLT3 signaling in disease	Disease	1.822 x 10^(-2)	5.095 x 10^(-2)	BCL2L1,CDKN1A,PIM1,UBA52,UBB
8	R-HSA-9702518	STAT5 activation downstream of FLT3 ITD mutants	Disease	3.808 x 10^(-2)	5.436 x 10^(-2)	BCL2L1,CDKN1A,PIM1
8	R-HSA-180585	Vif-mediated degradation of APOBEC3G	Disease	4.100 x 10^(-2)	3.988 x 10^(-2)	ELOB,PSME4,PSMF1,RBX1,UBA52,UBB
8	R-HSA-5696394	DNA Damage Recognition in GG-NER	DNA Repair	1.359 x 10^(-2)	5.143 x 10^(-2)	CUL4A,DDB1,RAD23A,RBX1,UBA52,UBB
8	R-HSA-5696395	Formation of Incision Complex in GG-NER	DNA Repair	1.924 x 10^(-2)	4.721 x 10^(-2)	CUL4A,DDB1,RAD23A,RBX1,UBA52,UBB
8	R-HSA-110314	Recognition of DNA damage by PCNA-containing replication complex	DNA Repair	2.358 x 10^(-2)	4.868 x 10^(-2)	CUL4A,DDB1,RBX1,UBA52,UBB
8	R-HSA-8878171	Transcriptional regulation by RUNX1	Gene expression (Transcription)	1.277 x 10^(-2)	4.569 x 10^(-2)	AGO2,GATA1,H2BC11,H3C10,ITGA2B,KAT2B,LGALS3,MYL9,NFE2,PCGF5,PF4,PSME4,PSMF1,TAL1,TCF3,UBA52,UBB
8	R-HSA-9614657	FOXO-mediated transcription of cell death genes	Gene expression (Transcription)	1.822 x 10^(-2)	5.631 x 10^(-2)	FOXO3,FOXO4,PINK1,STK11
8	R-HSA-9617629	Regulation of FOXO transcriptional activity by acetylation	Gene expression (Transcription)	3.808 x 10^(-2)	5.436 x 10^(-2)	FOXO3,FOXO4,KAT2B
8	R-HSA-8936459	RUNX1 regulates genes involved in megakaryocyte differentiation and platelet function	Gene expression (Transcription)	4.943 x 10^(-2)	3.591 x 10^(-2)	GATA1,H2BC11,H3C10,ITGA2B,KAT2B,MYL9,NFE2,PF4
8	R-HSA-202733	Cell surface interactions at the vascular wall	Hemostasis	4.100 x 10^(-2)	3.579 x 10^(-2)	ATP1B2,BSG,ESAM,GYPA,GYPB,GYPC,ITGB3,PF4,SLC7A5,TSPAN7
8	R-HSA-983168	Antigen processing: Ubiquitination & Proteasome degradation	Immune System	1.359 x 10^(-2)	4.141 x 10^(-2)	CDC27,CDC34,ELOB,FBXO7,FBXO9,MKRN1,PSME4,PSMF1,RBX1,RNF123,RNF182,SIAH2,SKP1,UBA52,UBAC1,UBB,UBE2F,UBE2H,UBE2O
8	R-HSA-983169	Class I MHC mediated antigen processing & presentation	Immune System	1.724 x 10^(-2)	3.825 x 10^(-2)	CDC27,CDC34,ELOB,FBXO7,FBXO9,ITGB5,MKRN1,MRC2,PSME4,PSMF1,RBX1,RNF123,RNF182,SIAH2,SKP1,UBA52,UBAC1,UBB,UBE2F,UBE2H,UBE2O
8	R-HSA-1362409	Mitochondrial iron-sulfur cluster biogenesis	Metabolism	1.359 x 10^(-2)	6.372 x 10^(-2)	GLRX5,ISCA1,ISCU,SLC25A37
8	R-HSA-189451	Heme biosynthesis	Metabolism	1.359 x 10^(-2)	6.100 x 10^(-2)	ALAS2,FECH,HMBS,UROD
8	R-HSA-189445	Metabolism of porphyrins	Metabolism	1.725 x 10^(-2)	5.218 x 10^(-2)	ALAS2,BLVRB,FECH,HMBS,UROD
8	R-HSA-8951664	Neddylation	Metabolism of proteins	1.277 x 10^(-2)	4.549 x 10^(-2)	ANKRD9,CUL4A,DCAF10,DCAF11,DCAF6,DCUN1D1,DDB1,ELOB,FBXO7,FBXO9,PSME4,PSMF1,RBX1,SKP1,UBA52,UBB,UBE2F
8	R-HSA-5688426	Deubiquitination	Metabolism of proteins	1.359 x 10^(-2)	4.312 x 10^(-2)	BABAM1,BIRC2,FKBP8,FOXO4,H2BC11,KAT2B,PSME4,PSMF1,RAD23A,RNF123,SIAH2,SNX3,SUDS3,TNIP1,UBA52,UBB,USP12,YOD1,ZRANB1
8	R-HSA-5689896	Ovarian tumor domain proteases	Metabolism of proteins	4.943 x 10^(-2)	4.053 x 10^(-2)	TNIP1,UBA52,UBB,YOD1,ZRANB1
8	R-HSA-170834	Signaling by TGF-beta Receptor Complex	Signal Transduction	1.277 x 10^(-2)	5.027 x 10^(-2)	E2F4,FURIN,ITGB3,ITGB5,LTBP2,PPM1A,TFDP1,UBA52,UBB,YBX1
8	R-HSA-2173796	SMAD2/SMAD3:SMAD4 heterotrimer regulates transcription	Signal Transduction	1.359 x 10^(-2)	5.334 x 10^(-2)	E2F4,FURIN,TFDP1,UBA52,UBB,YBX1
8	R-HSA-2173793	Transcriptional activity of SMAD2/SMAD3:SMAD4 heterotrimer	Signal Transduction	1.359 x 10^(-2)	5.041 x 10^(-2)	E2F4,FURIN,PPM1A,TFDP1,UBA52,UBB,YBX1
8	R-HSA-5610787	Hedgehog 'off' state	Signal Transduction	1.725 x 10^(-2)	4.279 x 10^(-2)	GNAS,PRKAR2B,PSME4,PSMF1,RBX1,SKP1,TUBB1,TUBB2A,UBA52,UBB
8	R-HSA-9006936	Signaling by TGFB family members	Signal Transduction	2.440 x 10^(-2)	3.996 x 10^(-2)	E2F4,FURIN,ITGB3,ITGB5,LTBP2,PPM1A,TFDP1,UBA52,UBB,YBX1
8	R-HSA-2173789	TGF-beta receptor signaling activates SMADs	Signal Transduction	2.504 x 10^(-2)	4.498 x 10^(-2)	FURIN,ITGB3,ITGB5,LTBP2,UBA52,UBB
8	R-HSA-195253	Degradation of beta-catenin by the destruction complex	Signal Transduction	2.676 x 10^(-2)	4.112 x 10^(-2)	PPP2R5B,PSME4,PSMF1,RBX1,SKP1,UBA52,UBB,ZRANB1
8	R-HSA-9012852	Signaling by NOTCH3	Signal Transduction	3.105 x 10^(-2)	4.294 x 10^(-2)	KAT2B,PBX1,PTCRA,UBA52,UBB,YBX1
8	R-HSA-195721	Signaling by WNT	Signal Transduction	3.247 x 10^(-2)	3.458 x 10^(-2)	AGO2,AP2M1,AP2S1,FZD5,GNG11,H2BC11,H3C10,PPP2R5B,PPP3R1,PSME4,PSMF1,RBX1,SFRP2,SKP1,SNX3,UBA52,UBB,ZRANB1
8	R-HSA-157118	Signaling by NOTCH	Signal Transduction	4.100 x 10^(-2)	3.397 x 10^(-2)	AGO2,FURIN,H2BC11,H3C10,KAT2B,PBX1,PSMF1,PTCRA,RBX1,SKP1,TFDP1,UBA52,UBB,YBX1
8	R-HSA-1237044	Erythrocytes take up carbon dioxide and release oxygen	Transport of small molecules	1.359 x 10^(-2)	6.372 x 10^(-2)	AQP1,CA1,CA2,SLC4A1
8	R-HSA-1480926	O2/CO2 exchange in erythrocytes	Transport of small molecules	1.359 x 10^(-2)	6.372 x 10^(-2)	AQP1,CA1,CA2,SLC4A1
8	R-HSA-8866427	VLDLR internalisation and degradation	Transport of small molecules	1.822 x 10^(-2)	5.631 x 10^(-2)	AP2M1,AP2S1,UBA52,UBB
10	R-HSA-3000171	Non-integrin membrane-ECM interactions	Extracellular matrix organization	1.080 x 10^(-2)	6.895 x 10^(-2)	COL1A2,COL3A1,DDR1,LAMB2,SDC2
10	R-HSA-445355	Smooth Muscle Contraction	Muscle contraction	5.687 x 10^(-3)	8.058 x 10^(-2)	ACTG2,LMOD1,SORBS1,TPM1,TPM2
10	R-HSA-157858	Gap junction trafficking and regulation	Vesicle-mediated transport	4.875 x 10^(-2)	6.029 x 10^(-2)	GJB1,TJP1,TUBA3C,TUBB2B
11	R-HSA-9613829	Chaperone Mediated Autophagy	Autophagy	3.114 x 10^(-2)	4.244 x 10^(-2)	EEF1A1,HSP90AA1,RPS27A
11	R-HSA-174084	Autodegradation of Cdh1 by Cdh1:APC/C	Cell Cycle	1.173 x 10^(-3)	5.621 x 10^(-2)	ANAPC16,PSMA3,PSMA4,PSMA7,RPS27A,SEM1,UBE2E1
11	R-HSA-174154	APC/C:Cdc20 mediated degradation of Securin	Cell Cycle	1.697 x 10^(-3)	5.394 x 10^(-2)	ANAPC16,PSMA3,PSMA4,PSMA7,RPS27A,SEM1,UBE2E1
11	R-HSA-174184	Cdc20:Phospho-APC/C mediated degradation of Cyclin A	Cell Cycle	2.508 x 10^(-3)	5.134 x 10^(-2)	ANAPC16,PSMA3,PSMA4,PSMA7,RPS27A,SEM1,UBE2E1
11	R-HSA-69017	CDK-mediated phosphorylation and removal of Cdc6	Cell Cycle	2.508 x 10^(-3)	5.134 x 10^(-2)	ANAPC16,PSMA3,PSMA4,PSMA7,RPS27A,SEM1,UBE2E1
11	R-HSA-174178	APC/C:Cdh1 mediated degradation of Cdc20 and other APC/C:Cdh1 targeted proteins in late mitosis/early G1	Cell Cycle	2.631 x 10^(-3)	5.085 x 10^(-2)	ANAPC16,PSMA3,PSMA4,PSMA7,RPS27A,SEM1,UBE2E1
11	R-HSA-179419	APC:Cdc20 mediated degradation of cell cycle proteins prior to satisfation of the cell cycle checkpoint	Cell Cycle	2.631 x 10^(-3)	5.085 x 10^(-2)	ANAPC16,PSMA3,PSMA4,PSMA7,RPS27A,SEM1,UBE2E1
11	R-HSA-176409	APC/C:Cdc20 mediated degradation of mitotic proteins	Cell Cycle	2.946 x 10^(-3)	4.990 x 10^(-2)	ANAPC16,PSMA3,PSMA4,PSMA7,RPS27A,SEM1,UBE2E1
11	R-HSA-176814	Activation of APC/C and APC/C:Cdc20 mediated degradation of mitotic proteins	Cell Cycle	3.141 x 10^(-3)	4.943 x 10^(-2)	ANAPC16,PSMA3,PSMA4,PSMA7,RPS27A,SEM1,UBE2E1
11	R-HSA-176408	Regulation of APC/C activators between G1/S and early anaphase	Cell Cycle	4.156 x 10^(-3)	4.765 x 10^(-2)	ANAPC16,PSMA3,PSMA4,PSMA7,RPS27A,SEM1,UBE2E1
11	R-HSA-174143	APC/C-mediated degradation of cell cycle proteins	Cell Cycle	6.361 x 10^(-3)	4.481 x 10^(-2)	ANAPC16,PSMA3,PSMA4,PSMA7,RPS27A,SEM1,UBE2E1
11	R-HSA-453276	Regulation of mitotic cell cycle	Cell Cycle	6.361 x 10^(-3)	4.481 x 10^(-2)	ANAPC16,PSMA3,PSMA4,PSMA7,RPS27A,SEM1,UBE2E1
11	R-HSA-69052	Switching of origins to a post-replicative state	Cell Cycle	7.943 x 10^(-3)	4.331 x 10^(-2)	ANAPC16,PSMA3,PSMA4,PSMA7,RPS27A,SEM1,UBE2E1
11	R-HSA-69239	Synthesis of DNA	Cell Cycle	8.482 x 10^(-3)	4.143 x 10^(-2)	ANAPC16,POLE4,PSMA3,PSMA4,PSMA7,RPS27A,SEM1,UBE2E1
11	R-HSA-349425	Autodegradation of the E3 ubiquitin ligase COP1	Cell Cycle	1.385 x 10^(-2)	4.343 x 10^(-2)	PSMA3,PSMA4,PSMA7,RPS27A,SEM1
11	R-HSA-69601	Ubiquitin Mediated Degradation of Phosphorylated Cdc25A	Cell Cycle	1.385 x 10^(-2)	4.343 x 10^(-2)	PSMA3,PSMA4,PSMA7,RPS27A,SEM1
11	R-HSA-69610	p53-Independent DNA Damage Response	Cell Cycle	1.385 x 10^(-2)	4.343 x 10^(-2)	PSMA3,PSMA4,PSMA7,RPS27A,SEM1
11	R-HSA-69613	p53-Independent G1/S DNA damage checkpoint	Cell Cycle	1.385 x 10^(-2)	4.343 x 10^(-2)	PSMA3,PSMA4,PSMA7,RPS27A,SEM1
11	R-HSA-75815	Ubiquitin-dependent degradation of Cyclin D	Cell Cycle	1.385 x 10^(-2)	4.343 x 10^(-2)	PSMA3,PSMA4,PSMA7,RPS27A,SEM1
11	R-HSA-8852276	The role of GTSE1 in G2/M progression after G2 checkpoint	Cell Cycle	1.418 x 10^(-2)	4.081 x 10^(-2)	HSP90AA1,PSMA3,PSMA4,PSMA7,RPS27A,SEM1
11	R-HSA-8854050	FBXL7 down-regulates AURKA during mitotic entry and in early mitosis	Cell Cycle	1.526 x 10^(-2)	4.229 x 10^(-2)	PSMA3,PSMA4,PSMA7,RPS27A,SEM1
11	R-HSA-174113	SCF-beta-TrCP mediated degradation of Emi1	Cell Cycle	1.600 x 10^(-2)	4.174 x 10^(-2)	PSMA3,PSMA4,PSMA7,RPS27A,SEM1
11	R-HSA-69541	Stabilization of p53	Cell Cycle	1.792 x 10^(-2)	4.067 x 10^(-2)	PSMA3,PSMA4,PSMA7,RPS27A,SEM1
11	R-HSA-187577	SCF(Skp2)-mediated degradation of p27/p21	Cell Cycle	2.012 x 10^(-2)	3.917 x 10^(-2)	PSMA3,PSMA4,PSMA7,RPS27A,SEM1
11	R-HSA-69563	p53-Dependent G1 DNA Damage Response	Cell Cycle	2.770 x 10^(-2)	3.644 x 10^(-2)	PSMA3,PSMA4,PSMA7,RPS27A,SEM1
11	R-HSA-69580	p53-Dependent G1/S DNA damage checkpoint	Cell Cycle	2.770 x 10^(-2)	3.644 x 10^(-2)	PSMA3,PSMA4,PSMA7,RPS27A,SEM1
11	R-HSA-69615	G1/S DNA Damage Checkpoints	Cell Cycle	3.014 x 10^(-2)	3.560 x 10^(-2)	PSMA3,PSMA4,PSMA7,RPS27A,SEM1
11	R-HSA-69242	S Phase	Cell Cycle	3.114 x 10^(-2)	3.166 x 10^(-2)	ANAPC16,POLE4,PSMA3,PSMA4,PSMA7,RPS27A,SEM1,UBE2E1
11	R-HSA-68949	Orc1 removal from chromatin	Cell Cycle	3.445 x 10^(-2)	3.440 x 10^(-2)	PSMA3,PSMA4,PSMA7,RPS27A,SEM1
11	R-HSA-174048	APC/C:Cdc20 mediated degradation of Cyclin B	Cell Cycle	3.779 x 10^(-2)	4.013 x 10^(-2)	ANAPC16,RPS27A,UBE2E1
11	R-HSA-179409	APC-Cdc20 mediated degradation of Nek2A	Cell Cycle	4.524 x 10^(-2)	3.807 x 10^(-2)	ANAPC16,RPS27A,UBE2E1
11	R-HSA-9633012	Response of EIF2AK4 (GCN2) to amino acid deficiency	Cellular responses to external stimuli	4.434 x 10^(-100)	4.998 x 10^(-1)	RPL10,RPL10A,RPL11,RPL12,RPL13,RPL13A,RPL14,RPL15,RPL18A,RPL19,RPL21,RPL22,RPL22L1,RPL23,RPL23A,RPL24,RPL26,RPL27,RPL27A,RPL29,RPL3,RPL30,RPL31,RPL32,RPL34,RPL35,RPL35A,RPL36,RPL36AL,RPL37,RPL37A,RPL39,RPL4,RPL41,RPL5,RPL6,RPL7,RPL7A,RPL8,RPL9,RPLP0,RPLP1,RPS11,RPS12,RPS13,RPS14,RPS15A,RPS16,RPS17,RPS18,RPS19,RPS2,RPS20,RPS21,RPS23,RPS24,RPS25,RPS27,RPS27A,RPS29,RPS3,RPS3A,RPS5,RPS6,RPS7,RPS8,RPS…
11	R-HSA-9711097	Cellular response to starvation	Cellular responses to external stimuli	4.917 x 10^(-82)	3.977 x 10^(-1)	RPL10,RPL10A,RPL11,RPL12,RPL13,RPL13A,RPL14,RPL15,RPL18A,RPL19,RPL21,RPL22,RPL22L1,RPL23,RPL23A,RPL24,RPL26,RPL27,RPL27A,RPL29,RPL3,RPL30,RPL31,RPL32,RPL34,RPL35,RPL35A,RPL36,RPL36AL,RPL37,RPL37A,RPL39,RPL4,RPL41,RPL5,RPL6,RPL7,RPL7A,RPL8,RPL9,RPLP0,RPLP1,RPS11,RPS12,RPS13,RPS14,RPS15A,RPS16,RPS17,RPS18,RPS19,RPS2,RPS20,RPS21,RPS23,RPS24,RPS25,RPS27,RPS27A,RPS29,RPS3,RPS3A,RPS5,RPS6,RPS7,RPS8,RPS…
11	R-HSA-9711123	Cellular response to chemical stress	Cellular responses to external stimuli	2.864 x 10^(-4)	5.358 x 10^(-2)	COX14,COX4I1,COX6A1,COX6C,COX7B,COX7C,NDUFA4,PSMA3,PSMA4,PSMA7,RPS27A,SEM1,SOD1
11	R-HSA-9707564	Cytoprotection by HMOX1	Cellular responses to external stimuli	1.173 x 10^(-3)	5.621 x 10^(-2)	COX14,COX4I1,COX6A1,COX6C,COX7B,COX7C,NDUFA4
11	R-HSA-1234174	Cellular response to hypoxia	Cellular responses to external stimuli	1.385 x 10^(-2)	4.164 x 10^(-2)	HIGD1A,PSMA3,PSMA4,PSMA7,RPS27A,SEM1
11	R-HSA-1234176	Oxygen-dependent proline hydroxylation of Hypoxia-inducible Factor Alpha	Cellular responses to external stimuli	2.770 x 10^(-2)	3.644 x 10^(-2)	PSMA3,PSMA4,PSMA7,RPS27A,SEM1
11	R-HSA-9010553	Regulation of expression of SLITs and ROBOs	Developmental Biology	7.419 x 10^(-86)	4.019 x 10^(-1)	PSMA3,PSMA4,PSMA7,RPL10,RPL10A,RPL11,RPL12,RPL13,RPL13A,RPL14,RPL15,RPL18A,RPL19,RPL21,RPL22,RPL22L1,RPL23,RPL23A,RPL24,RPL26,RPL27,RPL27A,RPL29,RPL3,RPL30,RPL31,RPL32,RPL34,RPL35,RPL35A,RPL36,RPL36AL,RPL37,RPL37A,RPL39,RPL4,RPL41,RPL5,RPL6,RPL7,RPL7A,RPL8,RPL9,RPLP0,RPLP1,RPS11,RPS12,RPS13,RPS14,RPS15A,RPS16,RPS17,RPS18,RPS19,RPS2,RPS20,RPS21,RPS23,RPS24,RPS25,RPS27,RPS27A,RPS29,RPS3,RPS3A,RPS5,…
11	R-HSA-376176	Signaling by ROBO receptors	Developmental Biology	1.106 x 10^(-76)	3.528 x 10^(-1)	PSMA3,PSMA4,PSMA7,RPL10,RPL10A,RPL11,RPL12,RPL13,RPL13A,RPL14,RPL15,RPL18A,RPL19,RPL21,RPL22,RPL22L1,RPL23,RPL23A,RPL24,RPL26,RPL27,RPL27A,RPL29,RPL3,RPL30,RPL31,RPL32,RPL34,RPL35,RPL35A,RPL36,RPL36AL,RPL37,RPL37A,RPL39,RPL4,RPL41,RPL5,RPL6,RPL7,RPL7A,RPL8,RPL9,RPLP0,RPLP1,RPS11,RPS12,RPS13,RPS14,RPS15A,RPS16,RPS17,RPS18,RPS19,RPS2,RPS20,RPS21,RPS23,RPS24,RPS25,RPS27,RPS27A,RPS29,RPS3,RPS3A,RPS5,…
11	R-HSA-192823	Viral mRNA Translation	Disease	5.468 x 10^(-106)	5.337 x 10^(-1)	RPL10,RPL10A,RPL11,RPL12,RPL13,RPL13A,RPL14,RPL15,RPL18A,RPL19,RPL21,RPL22,RPL22L1,RPL23,RPL23A,RPL24,RPL26,RPL27,RPL27A,RPL29,RPL3,RPL30,RPL31,RPL32,RPL34,RPL35,RPL35A,RPL36,RPL36AL,RPL37,RPL37A,RPL39,RPL4,RPL41,RPL5,RPL6,RPL7,RPL7A,RPL8,RPL9,RPLP0,RPLP1,RPS11,RPS12,RPS13,RPS14,RPS15A,RPS16,RPS17,RPS18,RPS19,RPS2,RPS20,RPS21,RPS23,RPS24,RPS25,RPS27,RPS27A,RPS29,RPS3,RPS3A,RPS5,RPS6,RPS7,RPS8,RPS…
11	R-HSA-168273	Influenza Viral RNA Transcription and Replication	Disease	1.357 x 10^(-91)	4.424 x 10^(-1)	HSP90AA1,POLR2K,RPL10,RPL10A,RPL11,RPL12,RPL13,RPL13A,RPL14,RPL15,RPL18A,RPL19,RPL21,RPL22,RPL22L1,RPL23,RPL23A,RPL24,RPL26,RPL27,RPL27A,RPL29,RPL3,RPL30,RPL31,RPL32,RPL34,RPL35,RPL35A,RPL36,RPL36AL,RPL37,RPL37A,RPL39,RPL4,RPL41,RPL5,RPL6,RPL7,RPL7A,RPL8,RPL9,RPLP0,RPLP1,RPS11,RPS12,RPS13,RPS14,RPS15A,RPS16,RPS17,RPS18,RPS19,RPS2,RPS20,RPS21,RPS23,RPS24,RPS25,RPS27,RPS27A,RPS29,RPS3,RPS3A,RPS5,RP…
11	R-HSA-168255	Influenza Infection	Disease	9.293 x 10^(-86)	4.099 x 10^(-1)	HSP90AA1,POLR2K,RPL10,RPL10A,RPL11,RPL12,RPL13,RPL13A,RPL14,RPL15,RPL18A,RPL19,RPL21,RPL22,RPL22L1,RPL23,RPL23A,RPL24,RPL26,RPL27,RPL27A,RPL29,RPL3,RPL30,RPL31,RPL32,RPL34,RPL35,RPL35A,RPL36,RPL36AL,RPL37,RPL37A,RPL39,RPL4,RPL41,RPL5,RPL6,RPL7,RPL7A,RPL8,RPL9,RPLP0,RPLP1,RPS11,RPS12,RPS13,RPS14,RPS15A,RPS16,RPS17,RPS18,RPS19,RPS2,RPS20,RPS21,RPS23,RPS24,RPS25,RPS27,RPS27A,RPS29,RPS3,RPS3A,RPS5,RP…
11	R-HSA-9678108	SARS-CoV-1 Infection	Disease	8.210 x 10^(-23)	1.705 x 10^(-1)	EEF1A1,HNRNPA1,PPIA,RPS11,RPS12,RPS13,RPS14,RPS15A,RPS16,RPS17,RPS18,RPS19,RPS2,RPS20,RPS21,RPS23,RPS24,RPS25,RPS27,RPS27A,RPS29,RPS3,RPS3A,RPS5,RPS6,RPS7,RPS8,RPS9,RPSA
11	R-HSA-9694516	SARS-CoV-2 Infection	Disease	2.730 x 10^(-17)	1.244 x 10^(-1)	B2M,HSP90AA1,RPS11,RPS12,RPS13,RPS14,RPS15A,RPS16,RPS17,RPS18,RPS19,RPS2,RPS20,RPS21,RPS23,RPS24,RPS25,RPS27,RPS27A,RPS29,RPS3,RPS3A,RPS5,RPS6,RPS7,RPS8,RPS9,RPSA,SNRPD1,SNRPD2,SNRPE,SNRPF,SNRPG
11	R-HSA-9679506	SARS-CoV Infections	Disease	1.563 x 10^(-15)	1.105 x 10^(-1)	B2M,EEF1A1,HNRNPA1,HSP90AA1,PPIA,RPS11,RPS12,RPS13,RPS14,RPS15A,RPS16,RPS17,RPS18,RPS19,RPS2,RPS20,RPS21,RPS23,RPS24,RPS25,RPS27,RPS27A,RPS29,RPS3,RPS3A,RPS5,RPS6,RPS7,RPS8,RPS9,RPSA,SNRPD1,SNRPD2,SNRPE,SNRPF,SNRPG
11	R-HSA-180534	Vpu mediated degradation of CD4	Disease	1.385 x 10^(-2)	4.343 x 10^(-2)	PSMA3,PSMA4,PSMA7,RPS27A,SEM1
11	R-HSA-180585	Vif-mediated degradation of APOBEC3G	Disease	1.526 x 10^(-2)	4.229 x 10^(-2)	PSMA3,PSMA4,PSMA7,RPS27A,SEM1
11	R-HSA-5362768	Hh mutants are degraded by ERAD	Disease	1.696 x 10^(-2)	4.120 x 10^(-2)	PSMA3,PSMA4,PSMA7,RPS27A,SEM1
11	R-HSA-5602498	MyD88 deficiency (TLR2/4)	Disease	1.851 x 10^(-2)	4.977 x 10^(-2)	HMGB1,LY96,S100A8
11	R-HSA-5387390	Hh mutants abrogate ligand secretion	Disease	2.003 x 10^(-2)	3.966 x 10^(-2)	PSMA3,PSMA4,PSMA7,RPS27A,SEM1
11	R-HSA-5603041	IRAK4 deficiency (TLR2/4)	Disease	2.012 x 10^(-2)	4.808 x 10^(-2)	HMGB1,LY96,S100A8
11	R-HSA-5678895	Defective CFTR causes cystic fibrosis	Disease	2.099 x 10^(-2)	3.869 x 10^(-2)	PSMA3,PSMA4,PSMA7,RPS27A,SEM1
11	R-HSA-162909	Host Interactions of HIV factors	Disease	3.151 x 10^(-2)	3.235 x 10^(-2)	B2M,PPIA,PSMA3,PSMA4,PSMA7,RPS27A,SEM1
11	R-HSA-5619084	ABC transporter disorders	Disease	4.752 x 10^(-2)	3.185 x 10^(-2)	PSMA3,PSMA4,PSMA7,RPS27A,SEM1
11	R-HSA-69002	DNA Replication Pre-Initiation	DNA Replication	2.918 x 10^(-2)	3.225 x 10^(-2)	ANAPC16,POLE4,PSMA3,PSMA4,PSMA7,RPS27A,SEM1,UBE2E1
11	R-HSA-68867	Assembly of the pre-replicative complex	DNA Replication	4.797 x 10^(-2)	2.951 x 10^(-2)	ANAPC16,PSMA3,PSMA4,PSMA7,RPS27A,SEM1,UBE2E1
11	R-HSA-5628897	TP53 Regulates Metabolic Genes	Gene expression (Transcription)	6.125 x 10^(-3)	4.520 x 10^(-2)	COX14,COX4I1,COX6A1,COX6C,COX7B,COX7C,NDUFA4
11	R-HSA-8941858	Regulation of RUNX3 expression and activity	Gene expression (Transcription)	1.600 x 10^(-2)	4.174 x 10^(-2)	PSMA3,PSMA4,PSMA7,RPS27A,SEM1
11	R-HSA-8939902	Regulation of RUNX2 expression and activity	Gene expression (Transcription)	3.780 x 10^(-2)	3.364 x 10^(-2)	PSMA3,PSMA4,PSMA7,RPS27A,SEM1
11	R-HSA-1236974	ER-Phagosome pathway	Immune System	3.465 x 10^(-5)	6.798 x 10^(-2)	B2M,HMGB1,LY96,PSMA3,PSMA4,PSMA7,RPS27A,S100A8,SEM1,VAMP8
11	R-HSA-1236975	Antigen processing-Cross presentation	Immune System	1.380 x 10^(-4)	6.116 x 10^(-2)	B2M,HMGB1,LY96,PSMA3,PSMA4,PSMA7,RPS27A,S100A8,SEM1,VAMP8
11	R-HSA-1168372	Downstream signaling events of B Cell Receptor (BCR)	Immune System	1.792 x 10^(-2)	3.850 x 10^(-2)	PPIA,PSMA3,PSMA4,PSMA7,RPS27A,SEM1
11	R-HSA-5676590	NIK-->noncanonical NF-kB signaling	Immune System	2.003 x 10^(-2)	3.966 x 10^(-2)	PSMA3,PSMA4,PSMA7,RPS27A,SEM1
11	R-HSA-5607761	Dectin-1 mediated noncanonical NF-kB signaling	Immune System	2.012 x 10^(-2)	3.917 x 10^(-2)	PSMA3,PSMA4,PSMA7,RPS27A,SEM1
11	R-HSA-8950505	Gene and protein expression by JAK-STAT signaling after Interleukin-12 stimulation	Immune System	2.185 x 10^(-2)	4.135 x 10^(-2)	PPIA,RALA,RPLP0,SOD1
11	R-HSA-5686938	Regulation of TLR by endogenous ligand	Immune System	2.845 x 10^(-2)	4.371 x 10^(-2)	HMGB1,LY96,S100A8
11	R-HSA-1169091	Activation of NF-kappaB in B cells	Immune System	2.903 x 10^(-2)	3.602 x 10^(-2)	PSMA3,PSMA4,PSMA7,RPS27A,SEM1
11	R-HSA-202424	Downstream TCR signaling	Immune System	3.114 x 10^(-2)	3.358 x 10^(-2)	CD3D,PSMA3,PSMA4,PSMA7,RPS27A,SEM1
11	R-HSA-5668541	TNFR2 non-canonical NF-kB pathway	Immune System	3.686 x 10^(-2)	3.242 x 10^(-2)	BIRC3,PSMA3,PSMA4,PSMA7,RPS27A,SEM1
11	R-HSA-9020591	Interleukin-12 signaling	Immune System	3.937 x 10^(-2)	3.556 x 10^(-2)	PPIA,RALA,RPLP0,SOD1
11	R-HSA-937041	IKK complex recruitment mediated by RIP1	Immune System	4.144 x 10^(-2)	3.908 x 10^(-2)	BIRC3,LY96,RPS27A
11	R-HSA-1236978	Cross-presentation of soluble exogenous antigens (endosomes)	Immune System	4.455 x 10^(-2)	3.448 x 10^(-2)	PSMA3,PSMA4,PSMA7,SEM1
11	R-HSA-2408557	Selenocysteine synthesis	Metabolism	6.059 x 10^(-104)	5.217 x 10^(-1)	RPL10,RPL10A,RPL11,RPL12,RPL13,RPL13A,RPL14,RPL15,RPL18A,RPL19,RPL21,RPL22,RPL22L1,RPL23,RPL23A,RPL24,RPL26,RPL27,RPL27A,RPL29,RPL3,RPL30,RPL31,RPL32,RPL34,RPL35,RPL35A,RPL36,RPL36AL,RPL37,RPL37A,RPL39,RPL4,RPL41,RPL5,RPL6,RPL7,RPL7A,RPL8,RPL9,RPLP0,RPLP1,RPS11,RPS12,RPS13,RPS14,RPS15A,RPS16,RPS17,RPS18,RPS19,RPS2,RPS20,RPS21,RPS23,RPS24,RPS25,RPS27,RPS27A,RPS29,RPS3,RPS3A,RPS5,RPS6,RPS7,RPS8,RPS…
11	R-HSA-2408522	Selenoamino acid metabolism	Metabolism	3.638 x 10^(-93)	4.608 x 10^(-1)	RPL10,RPL10A,RPL11,RPL12,RPL13,RPL13A,RPL14,RPL15,RPL18A,RPL19,RPL21,RPL22,RPL22L1,RPL23,RPL23A,RPL24,RPL26,RPL27,RPL27A,RPL29,RPL3,RPL30,RPL31,RPL32,RPL34,RPL35,RPL35A,RPL36,RPL36AL,RPL37,RPL37A,RPL39,RPL4,RPL41,RPL5,RPL6,RPL7,RPL7A,RPL8,RPL9,RPLP0,RPLP1,RPS11,RPS12,RPS13,RPS14,RPS15A,RPS16,RPS17,RPS18,RPS19,RPS2,RPS20,RPS21,RPS23,RPS24,RPS25,RPS27,RPS27A,RPS29,RPS3,RPS3A,RPS5,RPS6,RPS7,RPS8,RPS…
11	R-HSA-71291	Metabolism of amino acids and derivatives	Metabolism	5.979 x 10^(-58)	2.612 x 10^(-1)	PSMA3,PSMA4,PSMA7,RPL10,RPL10A,RPL11,RPL12,RPL13,RPL13A,RPL14,RPL15,RPL18A,RPL19,RPL21,RPL22,RPL22L1,RPL23,RPL23A,RPL24,RPL26,RPL27,RPL27A,RPL29,RPL3,RPL30,RPL31,RPL32,RPL34,RPL35,RPL35A,RPL36,RPL36AL,RPL37,RPL37A,RPL39,RPL4,RPL41,RPL5,RPL6,RPL7,RPL7A,RPL8,RPL9,RPLP0,RPLP1,RPS11,RPS12,RPS13,RPS14,RPS15A,RPS16,RPS17,RPS18,RPS19,RPS2,RPS20,RPS21,RPS23,RPS24,RPS25,RPS27,RPS27A,RPS29,RPS3,RPS3A,RPS5,…
11	R-HSA-163200	Respiratory electron transport, ATP synthesis by chemiosmotic coupling, and heat production by uncoupling proteins.	Metabolism	2.150 x 10^(-14)	1.272 x 10^(-1)	ATP5F1C,ATP5MG,ATP5PF,ATP5PO,COX14,COX4I1,COX6A1,COX6C,COX7B,COX7C,NDUFA1,NDUFA4,NDUFB1,NDUFB2,NDUFS3,NDUFS4,NDUFS5,UQCR10,UQCRB,UQCRH,UQCRQ
11	R-HSA-1428517	The citric acid (TCA) cycle and respiratory electron transport	Metabolism	2.193 x 10^(-12)	1.087 x 10^(-1)	ATP5F1C,ATP5MG,ATP5PF,ATP5PO,COX14,COX4I1,COX6A1,COX6C,COX7B,COX7C,LDHB,NDUFA1,NDUFA4,NDUFB1,NDUFB2,NDUFS3,NDUFS4,NDUFS5,UQCR10,UQCRB,UQCRH,UQCRQ
11	R-HSA-611105	Respiratory electron transport	Metabolism	1.256 x 10^(-11)	1.142 x 10^(-1)	COX14,COX4I1,COX6A1,COX6C,COX7B,COX7C,NDUFA1,NDUFA4,NDUFB1,NDUFB2,NDUFS3,NDUFS4,NDUFS5,UQCR10,UQCRB,UQCRH,UQCRQ
11	R-HSA-163210	Formation of ATP by chemiosmotic coupling	Metabolism	2.503 x 10^(-3)	6.586 x 10^(-2)	ATP5F1C,ATP5MG,ATP5PF,ATP5PO
11	R-HSA-6799198	Complex I biogenesis	Metabolism	3.857 x 10^(-3)	5.068 x 10^(-2)	NDUFA1,NDUFB1,NDUFB2,NDUFS3,NDUFS4,NDUFS5
11	R-HSA-350562	Regulation of ornithine decarboxylase (ODC)	Metabolism	4.935 x 10^(-2)	3.345 x 10^(-2)	PSMA3,PSMA4,PSMA7,SEM1
11	R-HSA-156842	Eukaryotic Translation Elongation	Metabolism of proteins	1.590 x 10^(-110)	5.453 x 10^(-1)	EEF1A1,EEF1B2,EEF1D,RPL10,RPL10A,RPL11,RPL12,RPL13,RPL13A,RPL14,RPL15,RPL18A,RPL19,RPL21,RPL22,RPL22L1,RPL23,RPL23A,RPL24,RPL26,RPL27,RPL27A,RPL29,RPL3,RPL30,RPL31,RPL32,RPL34,RPL35,RPL35A,RPL36,RPL36AL,RPL37,RPL37A,RPL39,RPL4,RPL41,RPL5,RPL6,RPL7,RPL7A,RPL8,RPL9,RPLP0,RPLP1,RPS11,RPS12,RPS13,RPS14,RPS15A,RPS16,RPS17,RPS18,RPS19,RPS2,RPS20,RPS21,RPS23,RPS24,RPS25,RPS27,RPS27A,RPS29,RPS3,RPS3A,RPS…
11	R-HSA-156902	Peptide chain elongation	Metabolism of proteins	2.589 x 10^(-108)	5.418 x 10^(-1)	EEF1A1,RPL10,RPL10A,RPL11,RPL12,RPL13,RPL13A,RPL14,RPL15,RPL18A,RPL19,RPL21,RPL22,RPL22L1,RPL23,RPL23A,RPL24,RPL26,RPL27,RPL27A,RPL29,RPL3,RPL30,RPL31,RPL32,RPL34,RPL35,RPL35A,RPL36,RPL36AL,RPL37,RPL37A,RPL39,RPL4,RPL41,RPL5,RPL6,RPL7,RPL7A,RPL8,RPL9,RPLP0,RPLP1,RPS11,RPS12,RPS13,RPS14,RPS15A,RPS16,RPS17,RPS18,RPS19,RPS2,RPS20,RPS21,RPS23,RPS24,RPS25,RPS27,RPS27A,RPS29,RPS3,RPS3A,RPS5,RPS6,RPS7,R…
11	R-HSA-72689	Formation of a pool of free 40S subunits	Metabolism of proteins	2.848 x 10^(-104)	5.149 x 10^(-1)	EIF3E,EIF3F,RPL10,RPL10A,RPL11,RPL12,RPL13,RPL13A,RPL14,RPL15,RPL18A,RPL19,RPL21,RPL22,RPL22L1,RPL23,RPL23A,RPL24,RPL26,RPL27,RPL27A,RPL29,RPL3,RPL30,RPL31,RPL32,RPL34,RPL35,RPL35A,RPL36,RPL36AL,RPL37,RPL37A,RPL39,RPL4,RPL41,RPL5,RPL6,RPL7,RPL7A,RPL8,RPL9,RPLP0,RPLP1,RPS11,RPS12,RPS13,RPS14,RPS15A,RPS16,RPS17,RPS18,RPS19,RPS2,RPS20,RPS21,RPS23,RPS24,RPS25,RPS27,RPS27A,RPS29,RPS3,RPS3A,RPS5,RPS6,R…
11	R-HSA-72764	Eukaryotic Translation Termination	Metabolism of proteins	6.059 x 10^(-104)	5.217 x 10^(-1)	RPL10,RPL10A,RPL11,RPL12,RPL13,RPL13A,RPL14,RPL15,RPL18A,RPL19,RPL21,RPL22,RPL22L1,RPL23,RPL23A,RPL24,RPL26,RPL27,RPL27A,RPL29,RPL3,RPL30,RPL31,RPL32,RPL34,RPL35,RPL35A,RPL36,RPL36AL,RPL37,RPL37A,RPL39,RPL4,RPL41,RPL5,RPL6,RPL7,RPL7A,RPL8,RPL9,RPLP0,RPLP1,RPS11,RPS12,RPS13,RPS14,RPS15A,RPS16,RPS17,RPS18,RPS19,RPS2,RPS20,RPS21,RPS23,RPS24,RPS25,RPS27,RPS27A,RPS29,RPS3,RPS3A,RPS5,RPS6,RPS7,RPS8,RPS…
11	R-HSA-1799339	SRP-dependent cotranslational protein targeting to membrane	Metabolism of proteins	6.211 x 10^(-104)	5.022 x 10^(-1)	RPL10,RPL10A,RPL11,RPL12,RPL13,RPL13A,RPL14,RPL15,RPL18A,RPL19,RPL21,RPL22,RPL22L1,RPL23,RPL23A,RPL24,RPL26,RPL27,RPL27A,RPL29,RPL3,RPL30,RPL31,RPL32,RPL34,RPL35,RPL35A,RPL36,RPL36AL,RPL37,RPL37A,RPL39,RPL4,RPL41,RPL5,RPL6,RPL7,RPL7A,RPL8,RPL9,RPLP0,RPLP1,RPS11,RPS12,RPS13,RPS14,RPS15A,RPS16,RPS17,RPS18,RPS19,RPS2,RPS20,RPS21,RPS23,RPS24,RPS25,RPS27,RPS27A,RPS29,RPS3,RPS3A,RPS5,RPS6,RPS7,RPS8,RPS…
11	R-HSA-72706	GTP hydrolysis and joining of the 60S ribosomal subunit	Metabolism of proteins	8.391 x 10^(-102)	4.951 x 10^(-1)	EIF3E,EIF3F,EIF5,RPL10,RPL10A,RPL11,RPL12,RPL13,RPL13A,RPL14,RPL15,RPL18A,RPL19,RPL21,RPL22,RPL22L1,RPL23,RPL23A,RPL24,RPL26,RPL27,RPL27A,RPL29,RPL3,RPL30,RPL31,RPL32,RPL34,RPL35,RPL35A,RPL36,RPL36AL,RPL37,RPL37A,RPL39,RPL4,RPL41,RPL5,RPL6,RPL7,RPL7A,RPL8,RPL9,RPLP0,RPLP1,RPS11,RPS12,RPS13,RPS14,RPS15A,RPS16,RPS17,RPS18,RPS19,RPS2,RPS20,RPS21,RPS23,RPS24,RPS25,RPS27,RPS27A,RPS29,RPS3,RPS3A,RPS5,R…
11	R-HSA-156827	L13a-mediated translational silencing of Ceruloplasmin expression	Metabolism of proteins	4.434 x 10^(-100)	4.902 x 10^(-1)	EIF3E,EIF3F,RPL10,RPL10A,RPL11,RPL12,RPL13,RPL13A,RPL14,RPL15,RPL18A,RPL19,RPL21,RPL22,RPL22L1,RPL23,RPL23A,RPL24,RPL26,RPL27,RPL27A,RPL29,RPL3,RPL30,RPL31,RPL32,RPL34,RPL35,RPL35A,RPL36,RPL36AL,RPL37,RPL37A,RPL39,RPL4,RPL41,RPL5,RPL6,RPL7,RPL7A,RPL8,RPL9,RPLP0,RPLP1,RPS11,RPS12,RPS13,RPS14,RPS15A,RPS16,RPS17,RPS18,RPS19,RPS2,RPS20,RPS21,RPS23,RPS24,RPS25,RPS27,RPS27A,RPS29,RPS3,RPS3A,RPS5,RPS6,R…
11	R-HSA-72613	Eukaryotic Translation Initiation	Metabolism of proteins	4.123 x 10^(-99)	4.796 x 10^(-1)	EIF3E,EIF3F,EIF5,RPL10,RPL10A,RPL11,RPL12,RPL13,RPL13A,RPL14,RPL15,RPL18A,RPL19,RPL21,RPL22,RPL22L1,RPL23,RPL23A,RPL24,RPL26,RPL27,RPL27A,RPL29,RPL3,RPL30,RPL31,RPL32,RPL34,RPL35,RPL35A,RPL36,RPL36AL,RPL37,RPL37A,RPL39,RPL4,RPL41,RPL5,RPL6,RPL7,RPL7A,RPL8,RPL9,RPLP0,RPLP1,RPS11,RPS12,RPS13,RPS14,RPS15A,RPS16,RPS17,RPS18,RPS19,RPS2,RPS20,RPS21,RPS23,RPS24,RPS25,RPS27,RPS27A,RPS29,RPS3,RPS3A,RPS5,R…
11	R-HSA-72737	Cap-dependent Translation Initiation	Metabolism of proteins	4.123 x 10^(-99)	4.796 x 10^(-1)	EIF3E,EIF3F,EIF5,RPL10,RPL10A,RPL11,RPL12,RPL13,RPL13A,RPL14,RPL15,RPL18A,RPL19,RPL21,RPL22,RPL22L1,RPL23,RPL23A,RPL24,RPL26,RPL27,RPL27A,RPL29,RPL3,RPL30,RPL31,RPL32,RPL34,RPL35,RPL35A,RPL36,RPL36AL,RPL37,RPL37A,RPL39,RPL4,RPL41,RPL5,RPL6,RPL7,RPL7A,RPL8,RPL9,RPLP0,RPLP1,RPS11,RPS12,RPS13,RPS14,RPS15A,RPS16,RPS17,RPS18,RPS19,RPS2,RPS20,RPS21,RPS23,RPS24,RPS25,RPS27,RPS27A,RPS29,RPS3,RPS3A,RPS5,R…
11	R-HSA-72766	Translation	Metabolism of proteins	2.770 x 10^(-85)	3.548 x 10^(-1)	EEF1A1,EEF1B2,EEF1D,EIF3E,EIF3F,EIF5,MRPL13,MRPL20,MRPL3,MRPS18C,MRPS21,MRPS33,RPL10,RPL10A,RPL11,RPL12,RPL13,RPL13A,RPL14,RPL15,RPL18A,RPL19,RPL21,RPL22,RPL22L1,RPL23,RPL23A,RPL24,RPL26,RPL27,RPL27A,RPL29,RPL3,RPL30,RPL31,RPL32,RPL34,RPL35,RPL35A,RPL36,RPL36AL,RPL37,RPL37A,RPL39,RPL4,RPL41,RPL5,RPL6,RPL7,RPL7A,RPL8,RPL9,RPLP0,RPLP1,RPS11,RPS12,RPS13,RPS14,RPS15A,RPS16,RPS17,RPS18,RPS19,RPS2,RPS2…
11	R-HSA-72695	Formation of the ternary complex, and subsequently, the 43S complex	Metabolism of proteins	4.162 x 10^(-36)	2.873 x 10^(-1)	EIF3E,EIF3F,RPS11,RPS12,RPS13,RPS14,RPS15A,RPS16,RPS17,RPS18,RPS19,RPS2,RPS20,RPS21,RPS23,RPS24,RPS25,RPS27,RPS27A,RPS29,RPS3,RPS3A,RPS5,RPS6,RPS7,RPS8,RPS9,RPSA
11	R-HSA-72702	Ribosomal scanning and start codon recognition	Metabolism of proteins	7.890 x 10^(-36)	2.783 x 10^(-1)	EIF3E,EIF3F,EIF5,RPS11,RPS12,RPS13,RPS14,RPS15A,RPS16,RPS17,RPS18,RPS19,RPS2,RPS20,RPS21,RPS23,RPS24,RPS25,RPS27,RPS27A,RPS29,RPS3,RPS3A,RPS5,RPS6,RPS7,RPS8,RPS9,RPSA
11	R-HSA-72649	Translation initiation complex formation	Metabolism of proteins	5.231 x 10^(-34)	2.684 x 10^(-1)	EIF3E,EIF3F,RPS11,RPS12,RPS13,RPS14,RPS15A,RPS16,RPS17,RPS18,RPS19,RPS2,RPS20,RPS21,RPS23,RPS24,RPS25,RPS27,RPS27A,RPS29,RPS3,RPS3A,RPS5,RPS6,RPS7,RPS8,RPS9,RPSA
11	R-HSA-72662	Activation of the mRNA upon binding of the cap-binding complex and eIFs, and subsequent binding to 43S	Metabolism of proteins	9.515 x 10^(-34)	2.659 x 10^(-1)	EIF3E,EIF3F,RPS11,RPS12,RPS13,RPS14,RPS15A,RPS16,RPS17,RPS18,RPS19,RPS2,RPS20,RPS21,RPS23,RPS24,RPS25,RPS27,RPS27A,RPS29,RPS3,RPS3A,RPS5,RPS6,RPS7,RPS8,RPS9,RPSA
11	R-HSA-5368286	Mitochondrial translation initiation	Metabolism of proteins	2.012 x 10^(-2)	3.708 x 10^(-2)	MRPL13,MRPL20,MRPL3,MRPS18C,MRPS21,MRPS33
11	R-HSA-5389840	Mitochondrial translation elongation	Metabolism of proteins	2.012 x 10^(-2)	3.708 x 10^(-2)	MRPL13,MRPL20,MRPL3,MRPS18C,MRPS21,MRPS33
11	R-HSA-5419276	Mitochondrial translation termination	Metabolism of proteins	2.012 x 10^(-2)	3.708 x 10^(-2)	MRPL13,MRPL20,MRPL3,MRPS18C,MRPS21,MRPS33
11	R-HSA-5368287	Mitochondrial translation	Metabolism of proteins	2.675 x 10^(-2)	3.510 x 10^(-2)	MRPL13,MRPL20,MRPL3,MRPS18C,MRPS21,MRPS33
11	R-HSA-975956	Nonsense Mediated Decay (NMD) independent of the Exon Junction Complex (EJC)	Metabolism of RNA	5.664 x 10^(-103)	5.160 x 10^(-1)	RPL10,RPL10A,RPL11,RPL12,RPL13,RPL13A,RPL14,RPL15,RPL18A,RPL19,RPL21,RPL22,RPL22L1,RPL23,RPL23A,RPL24,RPL26,RPL27,RPL27A,RPL29,RPL3,RPL30,RPL31,RPL32,RPL34,RPL35,RPL35A,RPL36,RPL36AL,RPL37,RPL37A,RPL39,RPL4,RPL41,RPL5,RPL6,RPL7,RPL7A,RPL8,RPL9,RPLP0,RPLP1,RPS11,RPS12,RPS13,RPS14,RPS15A,RPS16,RPS17,RPS18,RPS19,RPS2,RPS20,RPS21,RPS23,RPS24,RPS25,RPS27,RPS27A,RPS29,RPS3,RPS3A,RPS5,RPS6,RPS7,RPS8,RPS…
11	R-HSA-927802	Nonsense-Mediated Decay (NMD)	Metabolism of RNA	2.938 x 10^(-94)	4.671 x 10^(-1)	RPL10,RPL10A,RPL11,RPL12,RPL13,RPL13A,RPL14,RPL15,RPL18A,RPL19,RPL21,RPL22,RPL22L1,RPL23,RPL23A,RPL24,RPL26,RPL27,RPL27A,RPL29,RPL3,RPL30,RPL31,RPL32,RPL34,RPL35,RPL35A,RPL36,RPL36AL,RPL37,RPL37A,RPL39,RPL4,RPL41,RPL5,RPL6,RPL7,RPL7A,RPL8,RPL9,RPLP0,RPLP1,RPS11,RPS12,RPS13,RPS14,RPS15A,RPS16,RPS17,RPS18,RPS19,RPS2,RPS20,RPS21,RPS23,RPS24,RPS25,RPS27,RPS27A,RPS29,RPS3,RPS3A,RPS5,RPS6,RPS7,RPS8,RPS…
11	R-HSA-975957	Nonsense Mediated Decay (NMD) enhanced by the Exon Junction Complex (EJC)	Metabolism of RNA	2.938 x 10^(-94)	4.671 x 10^(-1)	RPL10,RPL10A,RPL11,RPL12,RPL13,RPL13A,RPL14,RPL15,RPL18A,RPL19,RPL21,RPL22,RPL22L1,RPL23,RPL23A,RPL24,RPL26,RPL27,RPL27A,RPL29,RPL3,RPL30,RPL31,RPL32,RPL34,RPL35,RPL35A,RPL36,RPL36AL,RPL37,RPL37A,RPL39,RPL4,RPL41,RPL5,RPL6,RPL7,RPL7A,RPL8,RPL9,RPLP0,RPLP1,RPS11,RPS12,RPS13,RPS14,RPS15A,RPS16,RPS17,RPS18,RPS19,RPS2,RPS20,RPS21,RPS23,RPS24,RPS25,RPS27,RPS27A,RPS29,RPS3,RPS3A,RPS5,RPS6,RPS7,RPS8,RPS…
11	R-HSA-6791226	Major pathway of rRNA processing in the nucleolus and cytosol	Metabolism of RNA	1.010 x 10^(-77)	3.697 x 10^(-1)	FBL,RPL10,RPL10A,RPL11,RPL12,RPL13,RPL13A,RPL14,RPL15,RPL18A,RPL19,RPL21,RPL22,RPL22L1,RPL23,RPL23A,RPL24,RPL26,RPL27,RPL27A,RPL29,RPL3,RPL30,RPL31,RPL32,RPL34,RPL35,RPL35A,RPL36,RPL36AL,RPL37,RPL37A,RPL39,RPL4,RPL41,RPL5,RPL6,RPL7,RPL7A,RPL8,RPL9,RPLP0,RPLP1,RPS11,RPS12,RPS13,RPS14,RPS15A,RPS16,RPS17,RPS18,RPS19,RPS2,RPS20,RPS21,RPS23,RPS24,RPS25,RPS27,RPS27A,RPS29,RPS3,RPS3A,RPS5,RPS6,RPS7,RPS8…
11	R-HSA-8868773	rRNA processing in the nucleus and cytosol	Metabolism of RNA	7.751 x 10^(-76)	3.593 x 10^(-1)	FBL,RPL10,RPL10A,RPL11,RPL12,RPL13,RPL13A,RPL14,RPL15,RPL18A,RPL19,RPL21,RPL22,RPL22L1,RPL23,RPL23A,RPL24,RPL26,RPL27,RPL27A,RPL29,RPL3,RPL30,RPL31,RPL32,RPL34,RPL35,RPL35A,RPL36,RPL36AL,RPL37,RPL37A,RPL39,RPL4,RPL41,RPL5,RPL6,RPL7,RPL7A,RPL8,RPL9,RPLP0,RPLP1,RPS11,RPS12,RPS13,RPS14,RPS15A,RPS16,RPS17,RPS18,RPS19,RPS2,RPS20,RPS21,RPS23,RPS24,RPS25,RPS27,RPS27A,RPS29,RPS3,RPS3A,RPS5,RPS6,RPS7,RPS8…
11	R-HSA-72312	rRNA processing	Metabolism of RNA	4.692 x 10^(-74)	3.497 x 10^(-1)	FBL,RPL10,RPL10A,RPL11,RPL12,RPL13,RPL13A,RPL14,RPL15,RPL18A,RPL19,RPL21,RPL22,RPL22L1,RPL23,RPL23A,RPL24,RPL26,RPL27,RPL27A,RPL29,RPL3,RPL30,RPL31,RPL32,RPL34,RPL35,RPL35A,RPL36,RPL36AL,RPL37,RPL37A,RPL39,RPL4,RPL41,RPL5,RPL6,RPL7,RPL7A,RPL8,RPL9,RPLP0,RPLP1,RPS11,RPS12,RPS13,RPS14,RPS15A,RPS16,RPS17,RPS18,RPS19,RPS2,RPS20,RPS21,RPS23,RPS24,RPS25,RPS27,RPS27A,RPS29,RPS3,RPS3A,RPS5,RPS6,RPS7,RPS8…
11	R-HSA-72165	mRNA Splicing - Minor Pathway	Metabolism of RNA	2.554 x 10^(-4)	6.601 x 10^(-2)	POLR2K,SF3B6,SNRPD1,SNRPD2,SNRPE,SNRPF,SNRPG
11	R-HSA-72163	mRNA Splicing - Major Pathway	Metabolism of RNA	8.148 x 10^(-4)	5.008 x 10^(-2)	HNRNPA1,LSM3,LSM5,LSM7,POLR2K,SF3B6,SNRPB2,SNRPD1,SNRPD2,SNRPE,SNRPF,SNRPG
11	R-HSA-72172	mRNA Splicing	Metabolism of RNA	1.173 x 10^(-3)	4.833 x 10^(-2)	HNRNPA1,LSM3,LSM5,LSM7,POLR2K,SF3B6,SNRPB2,SNRPD1,SNRPD2,SNRPE,SNRPF,SNRPG
11	R-HSA-191859	snRNP Assembly	Metabolism of RNA	2.714 x 10^(-3)	5.323 x 10^(-2)	CLNS1A,SNRPD1,SNRPD2,SNRPE,SNRPF,SNRPG
11	R-HSA-194441	Metabolism of non-coding RNA	Metabolism of RNA	2.714 x 10^(-3)	5.323 x 10^(-2)	CLNS1A,SNRPD1,SNRPD2,SNRPE,SNRPF,SNRPG
11	R-HSA-6790901	rRNA modification in the nucleus and cytosol	Metabolism of RNA	5.391 x 10^(-3)	4.837 x 10^(-2)	FBL,RPS14,RPS2,RPS6,RPS7,RPS9
11	R-HSA-111367	SLBP independent Processing of Histone Pre-mRNAs	Metabolism of RNA	5.391 x 10^(-3)	6.761 x 10^(-2)	SNRPE,SNRPF,SNRPG
11	R-HSA-77588	SLBP Dependent Processing of Replication-Dependent Histone Pre-mRNAs	Metabolism of RNA	6.879 x 10^(-3)	6.410 x 10^(-2)	SNRPE,SNRPF,SNRPG
11	R-HSA-72203	Processing of Capped Intron-Containing Pre-mRNA	Metabolism of RNA	7.712 x 10^(-3)	3.869 x 10^(-2)	HNRNPA1,LSM3,LSM5,LSM7,POLR2K,SF3B6,SNRPB2,SNRPD1,SNRPD2,SNRPE,SNRPF,SNRPG
11	R-HSA-430039	mRNA decay by 5' to 3' exoribonuclease	Metabolism of RNA	1.455 x 10^(-2)	5.362 x 10^(-2)	LSM3,LSM5,LSM7
11	R-HSA-450408	AUF1 (hnRNP D0) binds and destabilizes mRNA	Metabolism of RNA	1.696 x 10^(-2)	4.120 x 10^(-2)	PSMA3,PSMA4,PSMA7,RPS27A,SEM1
11	R-HSA-8949613	Cristae formation	Organelle biogenesis and maintenance	1.385 x 10^(-2)	4.732 x 10^(-2)	ATP5F1C,ATP5MG,ATP5PF,ATP5PO
11	R-HSA-211733	Regulation of activated PAK-2p34 by proteasome mediated degradation	Programmed Cell Death	1.309 x 10^(-2)	4.464 x 10^(-2)	PSMA3,PSMA4,PSMA7,RPS27A,SEM1
11	R-HSA-169911	Regulation of Apoptosis	Programmed Cell Death	1.455 x 10^(-2)	4.285 x 10^(-2)	PSMA3,PSMA4,PSMA7,RPS27A,SEM1
11	R-HSA-5357801	Programmed Cell Death	Programmed Cell Death	4.179 x 10^(-2)	2.915 x 10^(-2)	BIRC3,HMGB1,HSP90AA1,LY96,PSMA3,PSMA4,PSMA7,RPS27A,SEM1
11	R-HSA-9604323	Negative regulation of NOTCH4 signaling	Signal Transduction	1.526 x 10^(-2)	4.229 x 10^(-2)	PSMA3,PSMA4,PSMA7,RPS27A,SEM1
11	R-HSA-4641257	Degradation of AXIN	Signal Transduction	1.600 x 10^(-2)	4.174 x 10^(-2)	PSMA3,PSMA4,PSMA7,RPS27A,SEM1
11	R-HSA-4641258	Degradation of DVL	Signal Transduction	1.792 x 10^(-2)	4.067 x 10^(-2)	PSMA3,PSMA4,PSMA7,RPS27A,SEM1
11	R-HSA-5610780	Degradation of GLI1 by the proteasome	Signal Transduction	2.012 x 10^(-2)	3.917 x 10^(-2)	PSMA3,PSMA4,PSMA7,RPS27A,SEM1
11	R-HSA-5610783	Degradation of GLI2 by the proteasome	Signal Transduction	2.012 x 10^(-2)	3.917 x 10^(-2)	PSMA3,PSMA4,PSMA7,RPS27A,SEM1
11	R-HSA-5610785	GLI3 is processed to GLI3R by the proteasome	Signal Transduction	2.012 x 10^(-2)	3.917 x 10^(-2)	PSMA3,PSMA4,PSMA7,RPS27A,SEM1
11	R-HSA-4608870	Asymmetric localization of PCP proteins	Signal Transduction	2.539 x 10^(-2)	3.731 x 10^(-2)	PSMA3,PSMA4,PSMA7,RPS27A,SEM1
11	R-HSA-5358346	Hedgehog ligand biogenesis	Signal Transduction	2.675 x 10^(-2)	3.687 x 10^(-2)	PSMA3,PSMA4,PSMA7,RPS27A,SEM1
11	R-HSA-5658442	Regulation of RAS by GAPs	Signal Transduction	3.014 x 10^(-2)	3.560 x 10^(-2)	PSMA3,PSMA4,PSMA7,RPS27A,SEM1
11	R-HSA-8948751	Regulation of PTEN stability and activity	Signal Transduction	3.114 x 10^(-2)	3.519 x 10^(-2)	PSMA3,PSMA4,PSMA7,RPS27A,SEM1
12	R-HSA-2514859	Inactivation, recovery and regulation of the phototransduction cascade	Sensory Perception	4.719 x 10^(-2)	6.747 x 10^(-2)	GNB5,METAP2,NMT1,NMT2
12	R-HSA-2514856	The phototransduction cascade	Sensory Perception	4.719 x 10^(-2)	6.644 x 10^(-2)	GNB5,METAP2,NMT1,NMT2
13	R-HSA-2682334	EPH-Ephrin signaling	Developmental Biology	1.842 x 10^(-2)	6.114 x 10^(-2)	ACTB,ACTG1,ARPC1B,PSEN1,RHOA,SDCBP
13	R-HSA-3928662	EPHB-mediated forward signaling	Developmental Biology	2.508 x 10^(-2)	6.269 x 10^(-2)	ACTB,ACTG1,ARPC1B,RHOA
13	R-HSA-9664407	Parasite infection	Disease	4.837 x 10^(-2)	5.107 x 10^(-2)	ACTB,ACTG1,ARPC1B,FCGR3A
13	R-HSA-9664417	Leishmania phagocytosis	Disease	4.837 x 10^(-2)	5.107 x 10^(-2)	ACTB,ACTG1,ARPC1B,FCGR3A
13	R-HSA-9664422	FCGR3A-mediated phagocytosis	Disease	4.837 x 10^(-2)	5.107 x 10^(-2)	ACTB,ACTG1,ARPC1B,FCGR3A
13	R-HSA-6798695	Neutrophil degranulation	Immune System	2.414 x 10^(-8)	8.896 x 10^(-2)	ADAM8,ARL8A,B4GALT1,CMTM6,COTL1,FTH1,GNS,HLA-A,HLA-B,HSPA1A,ITGAM,LAMP2,LAMTOR1,NPC2,OSTF1,PRCP,PSEN1,RHOA,SDCBP,SERPINB1,SLC15A4
13	R-HSA-2029480	Fcgamma receptor (FCGR) dependent phagocytosis	Immune System	3.597 x 10^(-2)	5.183 x 10^(-2)	ACTB,ACTG1,ARPC1B,FCGR3A,PLCG2
13	R-HSA-2029482	Regulation of actin dynamics for phagocytic cup formation	Immune System	4.837 x 10^(-2)	5.002 x 10^(-2)	ACTB,ACTG1,ARPC1B,FCGR3A
13	R-HSA-195258	RHO GTPase Effectors	Signal Transduction	2.508 x 10^(-2)	4.646 x 10^(-2)	ACTB,ACTG1,ARPC1B,H2AZ1,H2BC21,H3-3B,RAC2,RHOA,SRF,TUBA1B
13	R-HSA-9031628	NGF-stimulated transcription	Signal Transduction	2.508 x 10^(-2)	6.545 x 10^(-2)	FOS,MEF2D,SRF,TRIB1
13	R-HSA-187037	Signaling by NTRK1 (TRKA)	Signal Transduction	2.508 x 10^(-2)	5.293 x 10^(-2)	FOS,MAPK13,MEF2D,RHOA,SRF,TRIB1
13	R-HSA-166520	Signaling by NTRKs	Signal Transduction	3.597 x 10^(-2)	4.769 x 10^(-2)	FOS,MAPK13,MEF2D,RHOA,SRF,TRIB1
13	R-HSA-198725	Nuclear Events (kinase and transcription factor activation)	Signal Transduction	4.837 x 10^(-2)	5.002 x 10^(-2)	FOS,MEF2D,SRF,TRIB1
14	R-HSA-9694516	SARS-CoV-2 Infection	Disease	3.201 x 10^(-2)	4.130 x 10^(-2)	IFIH1,IRF7,ISG15,PARP14,PARP9,STAT1,STAT2
14	R-HSA-9683610	Maturation of nucleoprotein	Disease	4.016 x 10^(-2)	7.642 x 10^(-2)	PARP14,PARP9
14	R-HSA-9679506	SARS-CoV Infections	Disease	4.016 x 10^(-2)	3.775 x 10^(-2)	IFIH1,IRF7,ISG15,PARP14,PARP9,STAT1,STAT2,ZBP1
14	R-HSA-913531	Interferon Signaling	Immune System	1.994 x 10^(-38)	2.880 x 10^(-1)	EIF2AK2,FCGR1A,GBP1,GBP2,GBP4,GBP5,HERC5,IFI27,IFI35,IFI6,IFIT1,IFIT2,IFIT3,IFITM3,IRF7,ISG15,ISG20,MT2A,MX1,MX2,OAS1,OAS2,OAS3,OASL,RSAD2,SP100,STAT1,STAT2,TRIM22,TRIM5,UBE2L6,XAF1
14	R-HSA-909733	Interferon alpha/beta signaling	Immune System	4.303 x 10^(-30)	3.181 x 10^(-1)	GBP2,IFI27,IFI35,IFI6,IFIT1,IFIT2,IFIT3,IFITM3,IRF7,ISG15,ISG20,MX1,MX2,OAS1,OAS2,OAS3,OASL,RSAD2,STAT1,STAT2,XAF1
14	R-HSA-877300	Interferon gamma signaling	Immune System	7.030 x 10^(-17)	1.982 x 10^(-1)	FCGR1A,GBP1,GBP2,GBP4,GBP5,IRF7,MT2A,OAS1,OAS2,OAS3,OASL,SP100,STAT1,TRIM22,TRIM5
14	R-HSA-1169410	Antiviral mechanism by IFN-stimulated genes	Immune System	6.566 x 10^(-13)	1.694 x 10^(-1)	EIF2AK2,HERC5,IFIT1,ISG15,MX1,MX2,OAS1,OAS2,OAS3,OASL,STAT1,UBE2L6
14	R-HSA-1169408	ISG15 antiviral mechanism	Immune System	2.458 x 10^(-7)	1.175 x 10^(-1)	EIF2AK2,HERC5,IFIT1,ISG15,MX1,MX2,STAT1,UBE2L6
14	R-HSA-168928	DDX58/IFIH1-mediated induction of interferon-alpha/beta	Immune System	2.454 x 10^(-4)	8.040 x 10^(-2)	DHX58,HERC5,IFIH1,IRF7,ISG15,UBE2L6
14	R-HSA-936440	Negative regulators of DDX58/IFIH1 signaling	Immune System	1.523 x 10^(-3)	8.422 x 10^(-2)	HERC5,IFIH1,ISG15,UBE2L6
14	R-HSA-1834949	Cytosolic sensors of pathogen-associated DNA	Immune System	1.439 x 10^(-2)	5.979 x 10^(-2)	AIM2,IFI16,IRF7,ZBP1
15	R-HSA-418885	DCC mediated attractive signaling	Developmental Biology	6.065 x 10^(-3)	1.182 x 10^(-1)	ABLIM1,FYN
15	R-HSA-373752	Netrin-1 signaling	Developmental Biology	2.278 x 10^(-2)	6.054 x 10^(-2)	ABLIM1,FYN
15	R-HSA-9669938	Signaling by KIT in disease	Disease	8.710 x 10^(-3)	9.835 x 10^(-2)	FYN,LCK
15	R-HSA-9670439	Signaling by phosphorylated juxtamembrane, extracellular and kinase domain KIT mutants	Disease	8.710 x 10^(-3)	9.835 x 10^(-2)	FYN,LCK
15	R-HSA-2219528	PI3K/AKT Signaling in Cancer	Disease	9.556 x 10^(-3)	6.195 x 10^(-2)	AKT3,FYN,LCK
15	R-HSA-164952	The role of Nef in HIV-1 replication and disease pathogenesis	Disease	1.063 x 10^(-2)	8.253 x 10^(-2)	FYN,LCK
15	R-HSA-9664407	Parasite infection	Disease	2.873 x 10^(-2)	5.527 x 10^(-2)	CYFIP2,FYN
15	R-HSA-9664417	Leishmania phagocytosis	Disease	2.873 x 10^(-2)	5.527 x 10^(-2)	CYFIP2,FYN
15	R-HSA-9664422	FCGR3A-mediated phagocytosis	Disease	2.873 x 10^(-2)	5.527 x 10^(-2)	CYFIP2,FYN
15	R-HSA-2219530	Constitutive Signaling by Aberrant PI3K in Cancer	Disease	4.664 x 10^(-2)	4.723 x 10^(-2)	FYN,LCK
15	R-HSA-210990	PECAM1 interactions	Hemostasis	4.960 x 10^(-3)	1.279 x 10^(-1)	FYN,LCK
15	R-HSA-114604	GPVI-mediated activation cascade	Hemostasis	1.395 x 10^(-2)	7.335 x 10^(-2)	FYN,LCK
15	R-HSA-388841	Costimulation by the CD28 family	Immune System	5.041 x 10^(-4)	1.047 x 10^(-1)	AKT3,CD3E,FYN,LCK
15	R-HSA-389513	CTLA4 inhibitory signaling	Immune System	5.041 x 10^(-4)	1.448 x 10^(-1)	AKT3,FYN,LCK
15	R-HSA-389357	CD28 dependent PI3K/Akt signaling	Immune System	5.041 x 10^(-4)	1.414 x 10^(-1)	AKT3,FYN,LCK
15	R-HSA-389356	CD28 co-stimulation	Immune System	1.159 x 10^(-3)	1.147 x 10^(-1)	AKT3,FYN,LCK
15	R-HSA-202433	Generation of second messenger molecules	Immune System	1.159 x 10^(-3)	1.129 x 10^(-1)	CD3E,EVL,LCK
15	R-HSA-9607240	FLT3 Signaling	Immune System	1.355 x 10^(-3)	1.066 x 10^(-1)	AKT3,FYN,LCK
15	R-HSA-389359	CD28 dependent Vav1 pathway	Immune System	4.960 x 10^(-3)	1.279 x 10^(-1)	FYN,LCK
15	R-HSA-202430	Translocation of ZAP-70 to Immunological synapse	Immune System	8.710 x 10^(-3)	1.010 x 10^(-1)	CD3E,LCK
15	R-HSA-202427	Phosphorylation of CD3 and TCR zeta chains	Immune System	9.383 x 10^(-3)	9.360 x 10^(-2)	CD3E,LCK
15	R-HSA-389948	PD-1 signaling	Immune System	9.392 x 10^(-3)	9.146 x 10^(-2)	CD3E,LCK
15	R-HSA-202403	TCR signaling	Immune System	1.068 x 10^(-2)	5.711 x 10^(-2)	CD3E,EVL,LCK
15	R-HSA-2424491	DAP12 signaling	Immune System	1.068 x 10^(-2)	7.958 x 10^(-2)	FYN,LCK
15	R-HSA-2172127	DAP12 interactions	Immune System	1.979 x 10^(-2)	6.411 x 10^(-2)	FYN,LCK
15	R-HSA-1433559	Regulation of KIT signaling	Signal Transduction	7.183 x 10^(-3)	1.103 x 10^(-1)	FYN,LCK
15	R-HSA-4420097	VEGFA-VEGFR2 Pathway	Signal Transduction	9.383 x 10^(-3)	6.369 x 10^(-2)	AKT3,CYFIP2,FYN
15	R-HSA-194138	Signaling by VEGF	Signal Transduction	1.007 x 10^(-2)	6.064 x 10^(-2)	AKT3,CYFIP2,FYN
15	R-HSA-9012999	RHO GTPase cycle	Signal Transduction	1.033 x 10^(-2)	4.505 x 10^(-2)	CYFIP2,IL32,LCK,RBMX,RHOF
15	R-HSA-199418	Negative regulation of the PI3K/AKT network	Signal Transduction	1.033 x 10^(-2)	5.910 x 10^(-2)	AKT3,FYN,LCK
15	R-HSA-1257604	PIP3 activates AKT signaling	Signal Transduction	1.068 x 10^(-2)	4.868 x 10^(-2)	AKT3,FYN,LCK,TNRC6C
15	R-HSA-9006925	Intracellular signaling by second messengers	Signal Transduction	1.566 x 10^(-2)	4.434 x 10^(-2)	AKT3,FYN,LCK,TNRC6C
15	R-HSA-3769402	Deactivation of the beta-catenin transactivating complex	Signal Transduction	1.855 x 10^(-2)	6.654 x 10^(-2)	BCL9L,TCF7
15	R-HSA-1433557	Signaling by SCF-KIT	Signal Transduction	1.874 x 10^(-2)	6.570 x 10^(-2)	FYN,LCK
15	R-HSA-1227986	Signaling by ERBB2	Signal Transduction	2.278 x 10^(-2)	6.054 x 10^(-2)	AKT3,FYN
15	R-HSA-4086398	Ca2+ pathway	Signal Transduction	3.075 x 10^(-2)	5.377 x 10^(-2)	TCF7,TNRC6C
16	R-HSA-9679191	Potential therapeutics for SARS	Disease	1.417 x 10^(-2)	5.606 x 10^(-2)	BLNK,CD79A,CD79B
16	R-HSA-983695	Antigen activates B Cell Receptor (BCR) leading to generation of second messengers	Immune System	3.253 x 10^(-9)	2.101 x 10^(-1)	BLK,BLNK,CD19,CD22,CD79A,CD79B
16	R-HSA-983705	Signaling by the B Cell Receptor (BCR)	Immune System	3.809 x 10^(-6)	1.092 x 10^(-1)	BLK,BLNK,CD19,CD22,CD79A,CD79B
16	R-HSA-198933	Immunoregulatory interactions between a Lymphoid and a non-Lymphoid cell	Immune System	3.694 x 10^(-3)	6.427 x 10^(-2)	CD19,CD200,CD22,CD40
16	R-HSA-5676594	TNF receptor superfamily (TNFSF) members mediating non-canonical NF-kB pathway	Immune System	9.257 x 10^(-3)	9.252 x 10^(-2)	CD40,TNFRSF13C
16	R-HSA-2132295	MHC class II antigen presentation	Immune System	2.198 x 10^(-2)	4.935 x 10^(-2)	HLA-DMB,HLA-DOA,HLA-DOB
17	R-HSA-1236974	ER-Phagosome pathway	Immune System	3.767 x 10^(-3)	8.442 x 10^(-2)	HLA-C,HLA-F,PSMB3,SEC61G,TAP2
17	R-HSA-1236975	Antigen processing-Cross presentation	Immune System	3.998 x 10^(-3)	7.741 x 10^(-2)	HLA-C,HLA-F,PSMB3,SEC61G,TAP2
17	R-HSA-983170	Antigen Presentation: Folding, assembly and peptide loading of class I MHC	Immune System	1.434 x 10^(-2)	9.151 x 10^(-2)	HLA-C,HLA-F,TAP2
