# Supplementary material for: Socioeconomic inequalities in early adulthood disrupt the immune transcriptomic landscape via upstream regulators
Source: Sci Rep. 2024 Jan 13;14:1255. doi: 10.1038/s41598-024-51517-6 (PMC10787749; doi:10.1038/s41598-024-51517-6)
Supplement: Supplementary file 3 — Supplementary Information 3. [file 41598_2024_51517_MOESM3_ESM.xlsx]

## Sheet: Sheet 1
SUPPORTING INFORMATION FOR Socioeconomic inequalities in early adulthood disrupt the immune transcriptomic landscape via upstream regulators Sudharshan Ravi, Michael J. Shanahan, Brandt Levitt, Kathleen Mullan Harris, Steven W. Cole
Supplementary Dataset S3: SES - DEG and upstream regulators enriched reactome pathways in the immune system.
Class	Regulation	ReactomeID	Pathway	Adj.P.Val	CramerV	Genes
DE Genes	Downregulated	R-HSA-6798695	Neutrophil degranulation	3.575 x 10^(-4)	4.753 x 10^(-2)	B2M,CD177,CD36,CD44,CD59,EEF1A1,FUCA1,GMFG,HSP90AA1,LCN2,LTF,MAPK14,MCEMP1,PSMB1,PSMB7,PTPRC,PYGL,RNASE2,S100A12,S100A8,S100A9,SERPINB1,SLC2A3,SLPI,SRP14,SVIP,VAMP8
DE Genes	Downregulated	R-HSA-1236975	Antigen processing-Cross presentation	2.857 x 10^(-3)	4.763 x 10^(-2)	B2M,CD36,FCGR1A,LY96,PSMB1,PSMB7,RPS27A,S100A8,S100A9,VAMP8
DE Genes	Downregulated	R-HSA-1236974	ER-Phagosome pathway	4.140 x 10^(-3)	4.697 x 10^(-2)	B2M,CD36,LY96,PSMB1,PSMB7,RPS27A,S100A8,S100A9,VAMP8
DE Genes	Downregulated	R-HSA-168898	Toll-like Receptor Cascades	8.843 x 10^(-3)	4.053 x 10^(-2)	BIRC2,BIRC3,CD36,LY96,MAP3K1,MAPK14,RPS27A,S100A12,S100A8,S100A9,TLR10,TLR5
DE Genes	Downregulated	R-HSA-5676594	TNF receptor superfamily (TNFSF) members mediating non-canonical NF-kB pathway	1.076 x 10^(-2)	5.414 x 10^(-2)	BIRC2,BIRC3,LTB,TNFSF13B
DE Genes	Downregulated	R-HSA-5686938	Regulation of TLR by endogenous ligand	1.918 x 10^(-2)	4.917 x 10^(-2)	CD36,LY96,S100A8,S100A9
DE Genes	Downregulated	R-HSA-168638	NOD1/2 Signaling Pathway	2.269 x 10^(-2)	4.374 x 10^(-2)	BIRC2,BIRC3,CYLD,MAPK14,RPS27A
DE Genes	Downregulated	R-HSA-168643	Nucleotide-binding domain, leucine rich repeat containing receptor (NLR) signaling pathways	2.805 x 10^(-2)	3.987 x 10^(-2)	BIRC2,BIRC3,CYLD,MAPK14,RPS27A,TXN
DE Genes	Downregulated	R-HSA-166016	Toll Like Receptor 4 (TLR4) Cascade	2.867 x 10^(-2)	3.546 x 10^(-2)	BIRC2,BIRC3,CD36,LY96,MAP3K1,MAPK14,RPS27A,S100A12,S100A8,S100A9
DE Genes	Downregulated	R-HSA-937041	IKK complex recruitment mediated by RIP1	3.238 x 10^(-2)	4.390 x 10^(-2)	BIRC2,BIRC3,LY96,RPS27A
DE Genes	Downregulated	R-HSA-5668541	TNFR2 non-canonical NF-kB pathway	3.238 x 10^(-2)	3.603 x 10^(-2)	BIRC2,BIRC3,EDA,LTB,PSMB1,PSMB7,RPS27A,TNFSF13B
DE Genes	Upregulated	R-HSA-6798695	Neutrophil degranulation	1.947 x 10^(-5)	6.403 x 10^(-2)	ACLY,ADA2,ADGRE3,ADGRE5,ARHGAP45,C5AR1,CD53,CDA,CHI3L1,CNN2,CPPED1,CXCR2,FGL2,FTL,GAA,HLA-A,HLA-B,HLA-C,HSPA1A,HVCN1,IGF2R,ITGAX,LAMP2,LPCAT1,PECAM1,PLAUR,PRDX6,PSAP,PTAFR,RAB37,RAB3D,RAB4B,SLC44A2,TNFRSF1B,UNC13D
DE Genes	Upregulated	R-HSA-198933	Immunoregulatory interactions between a Lymphoid and a non-Lymphoid cell	7.310 x 10^(-4)	6.099 x 10^(-2)	CD1D,CD247,FCGR3A,HCST,HLA-A,HLA-B,HLA-C,HLA-E,HLA-F,KIR3DL1,KLRD1,KLRF1,LILRA2,PILRA,SLAMF7
DE Genes	Upregulated	R-HSA-1236977	Endosomal/Vacuolar pathway	9.728 x 10^(-4)	8.633 x 10^(-2)	HLA-A,HLA-B,HLA-C,HLA-E,HLA-F
DE Genes	Upregulated	R-HSA-877300	Interferon gamma signaling	3.910 x 10^(-3)	5.490 x 10^(-2)	HLA-A,HLA-B,HLA-C,HLA-DPA1,HLA-DPB1,HLA-DRB1,HLA-E,HLA-F,IRF1,JAK1,PTAFR
DE Genes	Upregulated	R-HSA-983170	Antigen Presentation: Folding, assembly and peptide loading of class I MHC	1.158 x 10^(-2)	5.929 x 10^(-2)	HLA-A,HLA-B,HLA-C,HLA-E,HLA-F,TAP2
DE Genes	Upregulated	R-HSA-2029482	Regulation of actin dynamics for phagocytic cup formation	1.843 x 10^(-2)	5.014 x 10^(-2)	CD247,CFL1,FCGR3A,MYO9B,NF2,PAK1,SYK,WAS
DE Genes	Upregulated	R-HSA-202433	Generation of second messenger molecules	1.963 x 10^(-2)	5.344 x 10^(-2)	CD247,HLA-DPA1,HLA-DPB1,HLA-DRB1,PAK1,WAS
DE Genes	Upregulated	R-HSA-1236975	Antigen processing-Cross presentation	2.951 x 10^(-2)	4.349 x 10^(-2)	HLA-A,HLA-B,HLA-C,HLA-E,HLA-F,MRC2,PSME1,PSME3,PSMF1,TAP2
DE Genes	Upregulated	R-HSA-388841	Costimulation by the CD28 family	2.951 x 10^(-2)	4.566 x 10^(-2)	AKT1,CD247,HLA-DPA1,HLA-DPB1,HLA-DRB1,PAK1,PDPK1,PRR5
DE Genes	Upregulated	R-HSA-1236974	ER-Phagosome pathway	3.107 x 10^(-2)	4.299 x 10^(-2)	HLA-A,HLA-B,HLA-C,HLA-E,HLA-F,PSME1,PSME3,PSMF1,TAP2
DE Genes	Upregulated	R-HSA-909733	Interferon alpha/beta signaling	3.107 x 10^(-2)	4.415 x 10^(-2)	HLA-A,HLA-B,HLA-C,HLA-E,HLA-F,IRF1,ISG20,JAK1
Upstream Regulators	Upregulated	R-HSA-450282	MAPK targets/ Nuclear events mediated by MAP kinases	2.397 x 10^(-9)	1.307 x 10^(-1)	CREB1,FOS,JUN,MAPK10,MAPK11,MAPK7,MAPK8,MAPK9,MEF2A,MEF2C
Upstream Regulators	Upregulated	R-HSA-166058	MyD88:MAL(TIRAP) cascade initiated on plasma membrane	1.296 x 10^(-8)	9.536 x 10^(-2)	BTK,BTRC,CREB1,FOS,JUN,MAP3K1,MAPK10,MAPK11,MAPK7,MAPK8,MAPK9,MEF2A,MEF2C,RELA,TP53
Upstream Regulators	Upregulated	R-HSA-168188	Toll Like Receptor TLR6:TLR2 Cascade	1.296 x 10^(-8)	9.536 x 10^(-2)	BTK,BTRC,CREB1,FOS,JUN,MAP3K1,MAPK10,MAPK11,MAPK7,MAPK8,MAPK9,MEF2A,MEF2C,RELA,TP53
Upstream Regulators	Upregulated	R-HSA-168142	Toll Like Receptor 10 (TLR10) Cascade	1.445 x 10^(-8)	9.705 x 10^(-2)	BTRC,CREB1,FOS,JUN,MAP3K1,MAPK10,MAPK11,MAPK7,MAPK8,MAPK9,MEF2A,MEF2C,RELA,TP53
Upstream Regulators	Upregulated	R-HSA-168176	Toll Like Receptor 5 (TLR5) Cascade	1.445 x 10^(-8)	9.705 x 10^(-2)	BTRC,CREB1,FOS,JUN,MAP3K1,MAPK10,MAPK11,MAPK7,MAPK8,MAPK9,MEF2A,MEF2C,RELA,TP53
Upstream Regulators	Upregulated	R-HSA-975871	MyD88 cascade initiated on plasma membrane	1.445 x 10^(-8)	9.705 x 10^(-2)	BTRC,CREB1,FOS,JUN,MAP3K1,MAPK10,MAPK11,MAPK7,MAPK8,MAPK9,MEF2A,MEF2C,RELA,TP53
Upstream Regulators	Upregulated	R-HSA-168179	Toll Like Receptor TLR1:TLR2 Cascade	1.497 x 10^(-8)	9.379 x 10^(-2)	BTK,BTRC,CREB1,FOS,JUN,MAP3K1,MAPK10,MAPK11,MAPK7,MAPK8,MAPK9,MEF2A,MEF2C,RELA,TP53
Upstream Regulators	Upregulated	R-HSA-181438	Toll Like Receptor 2 (TLR2) Cascade	1.497 x 10^(-8)	9.379 x 10^(-2)	BTK,BTRC,CREB1,FOS,JUN,MAP3K1,MAPK10,MAPK11,MAPK7,MAPK8,MAPK9,MEF2A,MEF2C,RELA,TP53
Upstream Regulators	Upregulated	R-HSA-975138	TRAF6 mediated induction of NFkB and MAP kinases upon TLR7/8 or 9 activation	2.770 x 10^(-8)	9.348 x 10^(-2)	BTRC,CREB1,FOS,JUN,MAP3K1,MAPK10,MAPK11,MAPK7,MAPK8,MAPK9,MEF2A,MEF2C,RELA,TP53
Upstream Regulators	Upregulated	R-HSA-975155	MyD88 dependent cascade initiated on endosome	3.040 x 10^(-8)	9.292 x 10^(-2)	BTRC,CREB1,FOS,JUN,MAP3K1,MAPK10,MAPK11,MAPK7,MAPK8,MAPK9,MEF2A,MEF2C,RELA,TP53
Upstream Regulators	Upregulated	R-HSA-168181	Toll Like Receptor 7/8 (TLR7/8) Cascade	3.336 x 10^(-8)	9.236 x 10^(-2)	BTRC,CREB1,FOS,JUN,MAP3K1,MAPK10,MAPK11,MAPK7,MAPK8,MAPK9,MEF2A,MEF2C,RELA,TP53
Upstream Regulators	Upregulated	R-HSA-168138	Toll Like Receptor 9 (TLR9) Cascade	4.459 x 10^(-8)	9.072 x 10^(-2)	BTRC,CREB1,FOS,JUN,MAP3K1,MAPK10,MAPK11,MAPK7,MAPK8,MAPK9,MEF2A,MEF2C,RELA,TP53
Upstream Regulators	Upregulated	R-HSA-6785807	Interleukin-4 and Interleukin-13 signaling	4.459 x 10^(-8)	9.072 x 10^(-2)	BATF,CDKN1A,CEBPD,FOS,HIF1A,HSP90AA1,HSPA8,JUNB,MYC,PIK3R1,POU2F1,RORA,TNF,TP53
Upstream Regulators	Upregulated	R-HSA-449147	Signaling by Interleukins	4.459 x 10^(-8)	7.347 x 10^(-2)	BATF,BTRC,CDC42,CDKN1A,CEBPD,CREB1,FOS,HIF1A,HSP90AA1,HSPA8,JUN,JUNB,MAPK10,MAPK11,MAPK7,MAPK8,MAPK9,MEF2A,MEF2C,MYC,PIK3R1,POU2F1,RELA,RORA,SMAD3,SMARCA4,TNF,TP53
Upstream Regulators	Upregulated	R-HSA-450341	Activation of the AP-1 family of transcription factors	8.183 x 10^(-8)	1.412 x 10^(-1)	FOS,JUN,MAPK10,MAPK11,MAPK8,MAPK9
Upstream Regulators	Upregulated	R-HSA-2454202	Fc epsilon receptor (FCERI) signaling	8.183 x 10^(-8)	8.543 x 10^(-2)	BTK,BTRC,FOS,JUN,MAP3K1,MAPK10,MAPK8,MAPK9,NFATC1,NFATC2,NFATC3,PIK3R1,PPP3CA,PPP3CB,RELA
Upstream Regulators	Upregulated	R-HSA-450294	MAP kinase activation	1.062 x 10^(-7)	9.560 x 10^(-2)	BTRC,CREB1,FOS,JUN,MAPK10,MAPK11,MAPK7,MAPK8,MAPK9,MEF2A,MEF2C
Upstream Regulators	Upregulated	R-HSA-166016	Toll Like Receptor 4 (TLR4) Cascade	2.230 x 10^(-7)	8.067 x 10^(-2)	BTK,BTRC,CREB1,FOS,JUN,MAP3K1,MAPK10,MAPK11,MAPK7,MAPK8,MAPK9,MEF2A,MEF2C,RELA,TP53
Upstream Regulators	Upregulated	R-HSA-168164	Toll Like Receptor 3 (TLR3) Cascade	2.255 x 10^(-7)	8.486 x 10^(-2)	BTRC,CREB1,FOS,JUN,MAPK10,MAPK11,MAPK7,MAPK8,MAPK9,MEF2A,MEF2C,RELA,TP53
Upstream Regulators	Upregulated	R-HSA-448424	Interleukin-17 signaling	3.077 x 10^(-7)	8.901 x 10^(-2)	BTRC,CREB1,FOS,JUN,MAPK10,MAPK11,MAPK7,MAPK8,MAPK9,MEF2A,MEF2C
Upstream Regulators	Upregulated	R-HSA-166166	MyD88-independent TLR4 cascade	3.440 x 10^(-7)	8.235 x 10^(-2)	BTRC,CREB1,FOS,JUN,MAPK10,MAPK11,MAPK7,MAPK8,MAPK9,MEF2A,MEF2C,RELA,TP53
Upstream Regulators	Upregulated	R-HSA-937061	TRIF(TICAM1)-mediated TLR4 signaling	3.440 x 10^(-7)	8.235 x 10^(-2)	BTRC,CREB1,FOS,JUN,MAPK10,MAPK11,MAPK7,MAPK8,MAPK9,MEF2A,MEF2C,RELA,TP53
Upstream Regulators	Upregulated	R-HSA-168898	Toll-like Receptor Cascades	1.155 x 10^(-6)	7.319 x 10^(-2)	BTK,BTRC,CREB1,FOS,JUN,MAP3K1,MAPK10,MAPK11,MAPK7,MAPK8,MAPK9,MEF2A,MEF2C,RELA,TP53
Upstream Regulators	Upregulated	R-HSA-2025928	Calcineurin activates NFAT	5.603 x 10^(-6)	1.112 x 10^(-1)	NFATC1,NFATC2,NFATC3,PPP3CA,PPP3CB
Upstream Regulators	Upregulated	R-HSA-5607763	CLEC7A (Dectin-1) induces NFAT activation	1.433 x 10^(-5)	1.016 x 10^(-1)	NFATC1,NFATC2,NFATC3,PPP3CA,PPP3CB
Upstream Regulators	Upregulated	R-HSA-2871796	FCERI mediated MAPK activation	1.035 x 10^(-4)	7.427 x 10^(-2)	FOS,JUN,MAP3K1,MAPK10,MAPK8,MAPK9
Upstream Regulators	Upregulated	R-HSA-983705	Signaling by the B Cell Receptor (BCR)	1.204 x 10^(-4)	5.961 x 10^(-2)	BTK,BTRC,NFATC1,NFATC2,NFATC3,PIK3R1,PPP3CA,PPP3CB,REL,RELA
Upstream Regulators	Upregulated	R-HSA-2871809	FCERI mediated Ca+2 mobilization	1.204 x 10^(-4)	7.292 x 10^(-2)	BTK,NFATC1,NFATC2,NFATC3,PPP3CA,PPP3CB
Upstream Regulators	Upregulated	R-HSA-5621481	C-type lectin receptors (CLRs)	1.594 x 10^(-4)	5.638 x 10^(-2)	BTRC,NFATC1,NFATC2,NFATC3,PPP3CA,PPP3CB,PRKACB,PRKACG,PRKCD,RELA,SRC
Upstream Regulators	Upregulated	R-HSA-5607764	CLEC7A (Dectin-1) signaling	2.889 x 10^(-4)	5.644 x 10^(-2)	BTRC,NFATC1,NFATC2,NFATC3,PPP3CA,PPP3CB,PRKCD,RELA,SRC
Upstream Regulators	Upregulated	R-HSA-1168372	Downstream signaling events of B Cell Receptor (BCR)	4.406 x 10^(-4)	5.621 x 10^(-2)	BTRC,NFATC1,NFATC2,NFATC3,PPP3CA,PPP3CB,REL,RELA
Upstream Regulators	Upregulated	R-HSA-2029480	Fcgamma receptor (FCGR) dependent phagocytosis	2.872 x 10^(-3)	4.656 x 10^(-2)	ABL1,BTK,CDC42,HSP90AA1,PIK3R1,PRKCD,SRC
Upstream Regulators	Upregulated	R-HSA-5621575	CD209 (DC-SIGN) signaling	2.069 x 10^(-2)	4.448 x 10^(-2)	PRKACB,PRKACG,RELA
Upstream Regulators	Upregulated	R-HSA-450321	JNK (c-Jun kinases) phosphorylation and activation mediated by activated human TAK1	2.627 x 10^(-2)	4.200 x 10^(-2)	MAPK10,MAPK8,MAPK9
Upstream Regulators	Upregulated	R-HSA-933542	TRAF6 mediated NF-kB activation	3.030 x 10^(-2)	3.980 x 10^(-2)	MAP3K1,MAVS,RELA
